# Supplementary material for: Genome-wide association study of salicylic acid provides genetic insights for tea plant selective breeding
Source: Hortic Res. 2025 Jan 2;12(4):uhae362. doi: 10.1093/hr/uhae362 (PMC11891476; doi:10.1093/hr/uhae362)
Supplement: Web_Material_uhae362 [file web_material_uhae362.zip]

Archive with 2 entries (2 files):
- Supplemental Figure 1-2.docx
- Supplemental Table 1-8.xlsx
