# Supplementary material for: Genome-wide association study of salicylic acid provides genetic insights for tea plant selective breeding
Source: Hortic Res. 2025 Jan 2;12(4):uhae362. doi: 10.1093/hr/uhae362 (PMC11891476; doi:10.1093/hr/uhae362)
Supplement: Web_Material_uhae362 [file web_material_uhae362.zip › Supplemental Table 1-8.xlsx]

## Sheet: S1
Table S1. The information for a core collection consisted of 299 tea accessions
No.	DNA-ID	Cultivation status	Growth habits	Species	Source	Inferred populations
D001	1	Ancient landraces	Cultivated type	Camellia sinensis	Huaxi District, Guizhou Province	G-V
D002	3	Ancient landraces	Cultivated type	Camellia sinensis	Huaxi District, Guizhou Province	G-V
D003	5	Modern landrace	Cultivated type	Camellia sinensis	Huaxi District, Guizhou Province	G-I
D004	8	Ancient landraces	Cultivated type	Camellia sinensis	Huaxi District, Guizhou Province	G-I
D005	12	Ancient landraces	Cultivated type	Camellia sinensis	Huaxi District, Guizhou Province	G-V
D006	13	Ancient landraces	Cultivated type	Camellia sinensis	Huaxi District, Guizhou Province	G-V
D007	15	Ancient landraces	Cultivated type	Camellia sinensis	Huaxi District, Guizhou Province	G-V
D008	18	Ancient landraces	Cultivated type	Camellia sinensis	Huaxi District, Guizhou Province	G-V
D009	20	Ancient landraces	Cultivated type	Camellia sinensis	Huaxi District, Guizhou Province	G-V
D010	22	Ancient landraces	Cultivated type	Camellia sinensis	Jinsha County, Guizhou Province	G-V
D011	23	Wild tea tree	Wild type	Camellia remotiserrata	Jinsha County, Guizhou Province	G-V
D012	24	Wild tea tree	Wild type	Camellia remotiserrata	Jinsha County, Guizhou Province	G-V
D013	25	Wild tea tree	Wild type	Camellia remotiserrata	Jinsha County, Guizhou Province	G-V
D014	26	Wild tea tree	Wild type	Camellia remotiserrata	Jinsha County, Guizhou Province	G-III
D015	27	Wild tea tree	Wild type	Camellia remotiserrata	Jinsha County, Guizhou Province	G-III
D016	28	Wild tea tree	Wild type	Camellia remotiserrata	Jinsha County, Guizhou Province	G-V
D017	29	Modern landrace	Cultivated type	Camellia sinensis	Duyun County, Guizhou Province	G-II
D018	31	Modern landrace	Cultivated type	Camellia sinensis	Duyun County, Guizhou Province	G-II
D019	33	Modern landrace	Cultivated type	Camellia sinensis	Duyun County, Guizhou Province	G-II
D020	34	Modern landrace	Cultivated type	Camellia sinensis	Duyun County, Guizhou Province	G-II
D021	35	Modern landrace	Cultivated type	Camellia sinensis	Duyun County, Guizhou Province	G-II
D022	38	Wild tea tree	Wild type	Camellia tachangensis	Xingyi County, Guizhou Province	G-III
D023	40	Ancient landraces	Cultivated type	Camellia sinensis	Zheng'an County, Guizhou Province	G-II
D024	42	Ancient landraces	Cultivated type	Camellia sinensis	Zheng'an County, Guizhou Province	G-II
D025	44	Ancient landraces	Cultivated type	Camellia sinensis	Zheng'an County, Guizhou Province	G-I
D026	45	Ancient landraces	Cultivated type	Camellia sinensis	Zheng'an County, Guizhou Province	G-I
D027	46	Wild tea tree	Wild type	Camellia remotiserrata	Zheng'an County, Guizhou Province	G-V
D028	47	Wild tea tree	Wild type	Camellia remotiserrata	Zheng'an County, Guizhou Province	G-V
D029	48	Wild tea tree	Wild type	Camellia remotiserrata	Zheng'an County, Guizhou Province	G-V
D030	51	Ancient landraces	Cultivated type	Camellia sinensis	Zheng'an County, Guizhou Province	G-I
D031	60	Ancient landraces	Cultivated type	Camellia sinensis	Zheng'an County, Guizhou Province	G-I
D032	61	Ancient landraces	Cultivated type	Camellia sinensis	Zheng'an County, Guizhou Province	G-I
D033	62	Ancient landraces	Cultivated type	Camellia sinensis	Zheng'an County, Guizhou Province	G-II
D034	63	Ancient landraces	Cultivated type	Camellia sinensis	Zheng'an County, Guizhou Province	G-IV
D035	67	Wild tea tree	Wild type	Camellia tachangensis	Xingren City, Guizhou Province	G-V
D036	70	Modern landrace	Cultivated type	Camellia sinensis	Sandu County, Guizhou Province	G-II
D037	71	Modern landrace	Cultivated type	Camellia sinensis	Sandu County, Guizhou Province	G-II
D038	72	Modern landrace	Cultivated type	Camellia sinensis	Sandu County, Guizhou Province	G-II
D039	73	Modern landrace	Cultivated type	Camellia sinensis	Sandu County, Guizhou Province	G-I
D040	76	Modern landrace	Cultivated type	Camellia sinensis	Sandu County, Guizhou Province	G-IV
D041	77	Ancient landraces	Cultivated type	Camellia sinensis	Duyun County, Guizhou Province	G-V
D042	79	Ancient landraces	Cultivated type	Camellia sinensis	Duyun County, Guizhou Province	G-V
D043	80	Ancient landraces	Cultivated type	Camellia sinensis	Duyun County, Guizhou Province	G-V
D044	82	Modern landrace	Cultivated type	Camellia sinensis	Sandu County, Guizhou Province	G-IV
D045	83	Modern landrace	Cultivated type	Camellia sinensis	Wuchuan County, Guizhou Province	G-II
D046	84	Modern landrace	Cultivated type	Camellia sinensis	Wuchuan County, Guizhou Province	G-V
D047	85	Ancient landraces	Cultivated type	Camellia sinensis	Daozhen County, Guizhou Province	G-IV
D048	86	Ancient landraces	Cultivated type	Camellia sinensis	Daozhen County, Guizhou Province	G-I
D049	87	Ancient landraces	Cultivated type	Camellia sinensis	Daozhen County, Guizhou Province	G-V
D050	89	Wild tea tree	Wild type	Camellia remotiserrata	Daozhen County, Guizhou Province	G-III
D051	90	Modern landrace	Cultivated type	Camellia sinensis	Daozhen County, Guizhou Province	G-V
D052	91	Wild tea tree	Wild type	Camellia taliensis	Xingyi County, Guizhou Province	G-III
D053	92	Ancient landraces	Cultivated type	Camellia sinensis	Daozhen County, Guizhou Province	G-IV
D054	93	Wild tea tree	Wild type	Camellia remotiserrata	Daozhen County, Guizhou Province	G-III
D055	97	Wild tea tree	Wild type	Camellia tachangensis	Pu'an County, Guizhou Province	G-V
D056	100	Wild tea tree	Wild type	Camellia tachangensis	Pu'an County, Guizhou Province	G-I
D057	102	Wild tea tree	Wild type	Camellia tachangensis	Pu'an County, Guizhou Province	G-III
D058	103	Wild tea tree	Wild type	Camellia tachangensis	Pu'an County, Guizhou Province	G-III
D059	107	Wild tea tree	Wild type	Camellia remotiserrata	Wuchuan County, Guizhou Province	G-I
D060	110	Wild tea tree	Wild type	Camellia remotiserrata	Wuchuan County, Guizhou Province	G-III
D061	111	Wild tea tree	Wild type	Camellia remotiserrata	Wuchuan County, Guizhou Province	G-III
D062	113	Wild tea tree	Wild type	Camellia remotiserrata	Wuchuan County, Guizhou Province	G-III
D063	114	Wild tea tree	Wild type	Camellia remotiserrata	Wuchuan County, Guizhou Province	G-V
D064	117	Wild tea tree	Wild type	Camellia remotiserrata	Wuchuan County, Guizhou Province	G-V
D065	118	Wild tea tree	Wild type	Camellia remotiserrata	Wuchuan County, Guizhou Province	G-III
D066	119	Wild tea tree	Wild type	Camellia remotiserrata	Wuchuan County, Guizhou Province	G-III
D067	120	Wild tea tree	Wild type	Camellia remotiserrata	Wuchuan County, Guizhou Province	G-I
D068	122	Wild tea tree	Wild type	Camellia remotiserrata	Wuchuan County, Guizhou Province	G-III
D069	123	Wild tea tree	Wild type	Camellia remotiserrata	Wuchuan County, Guizhou Province	G-III
D070	124	Wild tea tree	Wild type	Camellia remotiserrata	Wuchuan County, Guizhou Province	G-III
D071	126	Ancient landraces	Cultivated type	Camellia sinensis	Huaxi District, Guizhou Province	G-I
D072	127	Wild tea tree	Wild type	Camellia tachangensis	Xingyi County, Guizhou Province	G-I
D073	128	Ancient landraces	Cultivated type	Camellia sinensis	Huaxi District, Guizhou Province	G-II
D074	130	Ancient landraces	Cultivated type	Camellia sinensis	Huaxi District, Guizhou Province	G-I
D075	131	Ancient landraces	Cultivated type	Camellia sinensis	Huaxi District, Guizhou Province	G-V
D076	133	Ancient landraces	Cultivated type	Camellia sinensis	Huaxi District, Guizhou Province	G-V
D077	134	Ancient landraces	Cultivated type	Camellia sinensis	Huaxi District, Guizhou Province	G-II
D078	135	Ancient landraces	Cultivated type	Camellia sinensis	Huaxi District, Guizhou Province	G-V
D079	136	Ancient landraces	Cultivated type	Camellia sinensis	Duyun County, Guizhou Province	G-V
D080	137	Ancient landraces	Cultivated type	Camellia sinensis	Duyun County, Guizhou Province	G-V
D081	138	Ancient landraces	Cultivated type	Camellia sinensis	Duyun County, Guizhou Province	G-I
D082	139	Ancient landraces	Cultivated type	Camellia sinensis	Duyun County, Guizhou Province	G-V
D083	140	Ancient landraces	Cultivated type	Camellia sinensis	Sandu County, Guizhou Province	G-V
D084	141	Ancient landraces	Cultivated type	Camellia sinensis	Duyun County, Guizhou Province	G-V
D085	146	Wild tea tree	Wild type	Camellia tachangensis	Guiding County, Guizhou Province	G-III
D086	148	Wild tea tree	Wild type	Camellia tachangensis	Guiding County, Guizhou Province	G-III
D087	151	Wild tea tree	Wild type	Camellia tachangensis	Guiding County, Guizhou Province	G-III
D088	152	Wild tea tree	Wild type	Camellia tachangensis	Guiding County, Guizhou Province	G-III
D089	153	Wild tea tree	Wild type	Camellia tachangensis	Guiding County, Guizhou Province	G-III
D090	157	Wild tea tree	Wild type	Camellia tachangensis	Guiding County, Guizhou Province	G-III
D091	161	Wild tea tree	Wild type	Camellia tachangensis	Guiding County, Guizhou Province	G-I
D092	168	Modern landrace	Cultivated type	Camellia sinensis	Yinjiang County, Guizhou Province	G-V
D093	171	Modern landrace	Cultivated type	Camellia sinensis	Yinjiang County, Guizhou Province	G-IV
D094	172	Modern landrace	Cultivated type	Camellia sinensis	Yinjiang County, Guizhou Province	G-II
D095	173	Modern landrace	Cultivated type	Camellia sinensis	Yinjiang County, Guizhou Province	G-II
D096	177	Ancient landraces	Cultivated type	Camellia sinensis	Dejiang County, Guizhou Province	G-I
D097	178	Modern landrace	Cultivated type	Camellia sinensis	Yinjiang County, Guizhou Province	G-II
D098	179	Modern landrace	Cultivated type	Camellia sinensis	Yinjiang County, Guizhou Province	G-I
D099	181	Modern landrace	Cultivated type	Camellia sinensis	Yinjiang County, Guizhou Province	G-II
D100	186	Modern landrace	Cultivated type	Camellia sinensis	Yinjiang County, Guizhou Province	G-I
D101	190	Wild tea tree	Wild type	Camellia taliensis	Zhenfeng County, Guizhou Province	G-V
D102	192	Ancient landraces	Cultivated type	Camellia sinensis	Dejiang County, Guizhou Province	G-I
D103	193	Wild tea tree	Wild type	Camellia tachangensis	Guiding County, Guizhou Province	G-V
D104	194	Ancient landraces	Cultivated type	Camellia sinensis	Guiding County, Guizhou Province	G-I
D105	195	Ancient landraces	Cultivated type	Camellia sinensis	Wuchuan County, Guizhou Province	G-V
D106	199	Ancient landraces	Cultivated type	Camellia sinensis	Wuchuan County, Guizhou Province	G-I
D107	200	Ancient landraces	Cultivated type	Camellia sinensis	Wuchuan County, Guizhou Province	G-I
D108	201	Ancient landraces	Cultivated type	Camellia sinensis	Wuchuan County, Guizhou Province	G-V
D109	202	Ancient landraces	Cultivated type	Camellia sinensis	Zheng'an County, Guizhou Province	G-IV
D110	203	Wild tea tree	Wild type	Camellia remotiserrata	Zheng'an County, Guizhou Province	G-I
D111	205	Ancient landraces	Cultivated type	Camellia sinensis	Duyun County, Guizhou Province	G-I
D112	206	Ancient landraces	Cultivated type	Camellia sinensis	Daozhen County, Guizhou Province	G-V
D113	209	Wild tea tree	Wild type	Camellia remotiserrata	Wuchuan County, Guizhou Province	G-I
D114	210	Wild tea tree	Wild type	Camellia remotiserrata	Wuchuan County, Guizhou Province	G-IV
D115	214	Wild tea tree	Wild type	Camellia remotiserrata	Wuchuan County, Guizhou Province	G-III
D116	217	Ancient landraces	Cultivated type	Camellia sinensis	Puding County, Guizhou Province	G-I
D117	227	Wild tea tree	Wild type	Camellia tachangensis	Guiding County, Guizhou Province	G-V
D118	233	Ancient landraces	Cultivated type	Camellia sinensis	Zhenfeng County, Guizhou Province	G-IV
D119	234	Ancient landraces	Cultivated type	Camellia sinensis	Zhenfeng County, Guizhou Province	G-V
D120	235	Wild tea tree	Wild type	Camellia tachangensis	Zhenfeng County, Guizhou Province	G-I
D121	237	Wild tea tree	Wild type	Camellia tachangensis	Zhenfeng County, Guizhou Province	G-I
D122	239	Ancient landraces	Cultivated type	Camellia sinensis	Zhenfeng County, Guizhou Province	G-I
D123	241	Wild tea tree	Wild type	Camellia tachangensis	Zhenfeng County, Guizhou Province	G-I
D124	244	Ancient landraces	Cultivated type	Camellia sinensis	Zhenfeng County, Guizhou Province	G-I
D125	245	Wild tea tree	Wild type	Camellia tachangensis	Zhenfeng County, Guizhou Province	G-I
D126	249	Wild tea tree	Wild type	Camellia tachangensis	Zhenfeng County, Guizhou Province	G-III
D127	251	Wild tea tree	Wild type	Camellia tachangensis	Zhenfeng County, Guizhou Province	G-III
D128	252	Wild tea tree	Wild type	Camellia tachangensis	Zhenfeng County, Guizhou Province	G-III
D129	258	Ancient landraces	Cultivated type	Camellia sinensis	Dejiang County, Guizhou Province	G-IV
D130	260	Ancient landraces	Cultivated type	Camellia sinensis	Dejiang County, Guizhou Province	G-IV
D131	263	Ancient landraces	Cultivated type	Camellia sinensis	Dejiang County, Guizhou Province	G-I
D132	265	Ancient landraces	Cultivated type	Camellia sinensis	Xingyi County, Guizhou Province	G-V
D133	267	Ancient landraces	Cultivated type	Camellia sinensis	Xingyi County, Guizhou Province	G-I
D134	268	Ancient landraces	Cultivated type	Camellia sinensis	Xingyi County, Guizhou Province	G-V
D135	269	Ancient landraces	Cultivated type	Camellia sinensis	Xingyi County, Guizhou Province	G-V
D136	270	Ancient landraces	Cultivated type	Camellia sinensis	Guiding County, Guizhou Province	G-V
D137	273	Ancient landraces	Cultivated type	Camellia sinensis	Xingyi County, Guizhou Province	G-I
D138	279	Wild tea tree	Wild type	Camellia tachangensis	Xingyi County, Guizhou Province	G-I
D139	280	Ancient landraces	Cultivated type	Camellia sinensis	Xingyi County, Guizhou Province	G-V
D140	281	Ancient landraces	Cultivated type	Camellia sinensis	Xingyi County, Guizhou Province	G-I
D141	282	Wild tea tree	Wild type	Camellia taliensis	Xingyi County, Guizhou Province	G-III
D142	284	Ancient landraces	Cultivated type	Camellia sinensis	Xingyi County, Guizhou Province	G-V
D143	285	Ancient landraces	Cultivated type	Camellia sinensis	Xingyi County, Guizhou Province	G-IV
D144	286	Wild tea tree	Wild type	Camellia tachangensis	Xingyi County, Guizhou Province	G-III
D145	287	Wild tea tree	Wild type	Camellia tachangensis	Xingyi County, Guizhou Province	G-V
D146	288	Wild tea tree	Wild type	Camellia tachangensis	Xingyi County, Guizhou Province	G-III
D147	292	Ancient landraces	Cultivated type	Camellia sinensis	Xingyi County, Guizhou Province	G-II
D148	293	Modern landrace	Cultivated type	Camellia sinensis	Duyun County, Guizhou Province	G-II
D149	294	Ancient landraces	Cultivated type	Camellia sinensis	Xingyi County, Guizhou Province	G-I
D150	295	Modern landrace	Cultivated type	Camellia sinensis	Duyun County, Guizhou Province	G-V
D151	296	Modern landrace	Cultivated type	Camellia sinensis	Shiqian County, Guizhou Province	G-V
D152	297	Modern landrace	Cultivated type	Camellia sinensis	Shiqian County, Guizhou Province	G-I
D153	298	Modern landrace	Cultivated type	Camellia sinensis	Shiqian County, Guizhou Province	G-V
D154	299	Modern landrace	Cultivated type	Camellia sinensis	Shiqian County, Guizhou Province	G-IV
D155	302	Modern landrace	Cultivated type	Camellia sinensis	Shiqian County, Guizhou Province	G-I
D156	303	Modern landrace	Cultivated type	Camellia sinensis	Shiqian County, Guizhou Province	G-I
D157	304	Modern landrace	Cultivated type	Camellia sinensis	Shiqian County, Guizhou Province	G-I
D158	306	Modern landrace	Cultivated type	Camellia sinensis	Shiqian County, Guizhou Province	G-V
D159	307	Modern landrace	Cultivated type	Camellia sinensis	Shiqian County, Guizhou Province	G-V
D160	309	Wild tea tree	Wild type	Camellia tachangensis	Xingyi County, Guizhou Province	G-V
D161	311	Modern landrace	Cultivated type	Camellia sinensis	Shiqian County, Guizhou Province	G-IV
D162	313	Modern landrace	Cultivated type	Camellia sinensis	Shiqian County, Guizhou Province	G-V
D163	314	Modern landrace	Cultivated type	Camellia sinensis	Shiqian County, Guizhou Province	G-V
D164	316	Wild tea tree	Wild type	Camellia tachangensis	Xingyi County, Guizhou Province	G-III
D165	318	Ancient landraces	Wild type	Camellia sinensis	Liping County, Guizhou Province	G-V
D166	319	Ancient landraces	Cultivated type	Camellia sinensis	Liping County, Guizhou Province	G-I
D167	320	Ancient landraces	Cultivated type	Camellia sinensis	Liping County, Guizhou Province	G-V
D168	323	Ancient landraces	Cultivated type	Camellia sinensis	Liping County, Guizhou Province	G-I
D169	326	Ancient landraces	Cultivated type	Camellia sinensis	Liping County, Guizhou Province	G-I
D170	327	Ancient landraces	Cultivated type	Camellia sinensis	Liping County, Guizhou Province	G-V
D171	328	Wild tea tree	Wild type	Camellia tachangensis	Xingyi County, Guizhou Province	G-V
D172	329	Wild tea tree	Wild type	Camellia taliensis	Xingyi County, Guizhou Province	G-V
D173	331	Ancient landraces	Cultivated type	Camellia sinensis	Puding County, Guizhou Province	G-I
D174	333	Ancient landraces	Cultivated type	Camellia sinensis	Puding County, Guizhou Province	G-V
D175	340	Wild tea tree	Wild type	Camellia tachangensis	Sandu County, Guizhou Province	G-III
D176	343	Wild tea tree	Wild type	Camellia tachangensis	Sandu County, Guizhou Province	G-III
D177	353	Ancient landraces	Cultivated type	Camellia sinensis	Shuicheng County, Guizhou Province	G-V
D178	354	Ancient landraces	Cultivated type	Camellia sinensis	Shuicheng County, Guizhou Province	G-II
D179	357	Wild tea tree	Wild type	Camellia remotiserrata	Jinsha County, Guizhou Province	G-III
D180	358	Wild tea tree	Wild type	Camellia tachangensis	Nayong County, Guizhou Province	G-III
D181	361	Ancient landraces	Cultivated type	Camellia sinensis	Huishui County, Guizhou Province	G-IV
D182	362	Wild tea tree	Wild type	Camellia tachangensis	Huishui County, Guizhou Province	G-III
D183	364	Ancient landraces	Cultivated type	Camellia sinensis	Huishui County, Guizhou Province	G-IV
D184	365	Wild tea tree	Wild type	Camellia remotiserrata	Wuchuan County, Guizhou Province	G-III
D185	367	Wild tea tree	Wild type	Camellia tachangensis	Huishui County, Guizhou Province	G-III
D186	370	Ancient landraces	Cultivated type	Camellia sinensis	Huishui County, Guizhou Province	G-V
D187	372	Ancient landraces	Cultivated type	Camellia sinensis	Zhenfeng County, Guizhou Province	G-V
D188	374	Ancient landraces	Cultivated type	Camellia sinensis	Yanhe County, Guizhou Province	G-V
D189	375	Ancient landraces	Cultivated type	Camellia sinensis	Yanhe County, Guizhou Province	G-V
D190	376	Ancient landraces	Cultivated type	Camellia sinensis	Yanhe County, Guizhou Province	G-V
D191	377	Ancient landraces	Cultivated type	Camellia remotiserrata	Yanhe County, Guizhou Province	G-III
D192	378	Ancient landraces	Cultivated type	Camellia sinensis	Yanhe County, Guizhou Province	G-IV
D193	379	Ancient landraces	Cultivated type	Camellia sinensis	Yanhe County, Guizhou Province	G-IV
D194	380	Ancient landraces	Cultivated type	Camellia sinensis	Yanhe County, Guizhou Province	G-V
D195	381	Ancient landraces	Cultivated type	Camellia sinensis	Yanhe County, Guizhou Province	G-V
D196	382	Ancient landraces	Cultivated type	Camellia sinensis	Shuicheng County, Guizhou Province	G-I
D197	383	Ancient landraces	Cultivated type	Camellia sinensis	Liuzhi County, Guizhou Province	G-V
D198	385	Ancient landraces	Cultivated type	Camellia sinensis	Yanhe County, Guizhou Province	G-V
D199	386	Ancient landraces	Cultivated type	Camellia sinensis	Yanhe County, Guizhou Province	G-IV
D200	387	Ancient landraces	Cultivated type	Camellia sinensis	Yanhe County, Guizhou Province	G-V
D201	388	Ancient landraces	Cultivated type	Camellia sinensis	Yanhe County, Guizhou Province	G-II
D202	389	Ancient landraces	Cultivated type	Camellia sinensis	Yanhe County, Guizhou Province	G-IV
D203	390	Wild tea tree	Wild type	Camellia tachangensis	Huishui County, Guizhou Province	G-III
D204	391	Ancient landraces	Cultivated type	Camellia sinensis	Huishui County, Guizhou Province	G-V
D205	393	Ancient landraces	Cultivated type	Camellia sinensis	Yanhe County, Guizhou Province	G-IV
D206	395	Ancient landraces	Cultivated type	Camellia sinensis	Yanhe County, Guizhou Province	G-V
D207	398	Wild tea tree	Wild type	Camellia remotiserrata	Tongzi County, Guizhou Province	G-III
D208	399	Ancient landraces	Cultivated type	Camellia sinensis	Yanhe County, Guizhou Province	G-IV
D209	400	Ancient landraces	Cultivated type	Camellia sinensis	Liuzhi County, Guizhou Province	G-V
D210	401	Wild tea tree	Wild type	Camellia remotiserrata	Wuchuan County, Guizhou Province	G-III
D211	402	Ancient landraces	Cultivated type	Camellia sinensis	Yanhe County, Guizhou Province	G-IV
D212	404	Wild tea tree	Wild type	Camellia remotiserrata	Chishui County, Guizhou Province	G-V
D213	406	Wild tea tree	Wild type	Camellia tachangensis	Huishui County, Guizhou Province	G-III
D214	407	Ancient landraces	Cultivated type	Camellia sinensis	Renhuai County, Guizhou Province	G-II
D215	410	Ancient landraces	Cultivated type	Camellia sinensis	Qinglong County, Guizhou Province	G-II
D216	411	Ancient landraces	Cultivated type	Camellia sinensis	Shuicheng County, Guizhou Province	G-IV
D217	413	Modern landrace	Cultivated type	Camellia sinensis	Zhijin County, Guizhou Province	G-II
D218	414	Ancient landraces	Cultivated type	Camellia sinensis	Qinglong County, Guizhou Province	G-V
D219	415	Wild tea tree	Wild type	Camellia tachangensis	Yanhe County, Guizhou Province	G-III
D220	419	Wild tea tree	Wild type	Camellia remotiserrata	Xishui County, Guizhou Province	G-III
D221	420	Ancient landraces	Cultivated type	Camellia remotiserrata	Jinsha County, Guizhou Province	G-V
D222	422	Modern landrace	Cultivated type	Camellia sinensis	Zhijin County, Guizhou Province	G-II
D223	424	Wild tea tree	Wild type	Camellia remotiserrata	Wuchuan County, Guizhou Province	G-III
D224	425	Ancient landraces	Cultivated type	Camellia remotiserrata	Jinsha County, Guizhou Province	G-V
D225	426	Wild tea tree	Wild type	Camellia remotiserrata	Jinsha County, Guizhou Province	G-III
D226	427	Ancient landraces	Cultivated type	Camellia sinensis	Xishui County, Guizhou Province	G-V
D227	428	Ancient landraces	Cultivated type	Camellia sinensis	Zhijin County, Guizhou Province	G-IV
D228	430	Ancient landraces	Cultivated type	Camellia sinensis	Chishui County, Guizhou Province	G-IV
D229	431	Wild tea tree	Wild type	Camellia remotiserrata	Renhuai County, Guizhou Province	G-V
D230	432	Wild tea tree	Wild type	Camellia remotiserrata	Daozhen County, Guizhou Province	G-III
D231	433	Wild tea tree	Wild type	Camellia remotiserrata	Wuchuan County, Guizhou Province	G-I
D232	435	Wild tea tree	Wild type	Camellia tachangensis	Wuchuan County, Guizhou Province	G-III
D233	438	Ancient landraces	Cultivated type	Camellia sinensis	Xishui County, Guizhou Province	G-IV
D234	439	Modern landrace	Cultivated type	Camellia sinensis	Renhuai County, Guizhou Province	G-V
D235	441	Ancient landraces	Cultivated type	Camellia sinensis	Jinsha County, Guizhou Province	G-I
D236	442	Modern landrace	Cultivated type	Camellia sinensis	Zhijin County, Guizhou Province	G-II
D237	443	Modern landrace	Cultivated type	Camellia sinensis	Chishui County, Guizhou Province	G-II
D238	444	Wild tea tree	Wild type	Camellia remotiserrata	Xishui County, Guizhou Province	G-III
D239	445	Ancient landraces	Cultivated type	Camellia sinensis	Yanhe County, Guizhou Province	G-I
D240	446	Ancient landraces	Cultivated type	Camellia sinensis	Yanhe County, Guizhou Province	G-IV
D241	448	Ancient landraces	Cultivated type	Camellia sinensis	Tongzi County, Guizhou Province	G-V
D242	449	Ancient landraces	Cultivated type	Camellia sinensis	Yanhe County, Guizhou Province	G-V
D243	453	Ancient landraces	Cultivated type	Camellia remotiserrata	Jinsha County, Guizhou Province	G-V
D244	454	Modern landrace	Cultivated type	Camellia sinensis	Daozhen County, Guizhou Province	G-II
D245	455	Ancient landraces	Cultivated type	Camellia sinensis	Shuicheng County, Guizhou Province	G-I
D246	457	Ancient landraces	Cultivated type	Camellia sinensis	Liuzhi County, Guizhou Province	G-I
D247	458	Ancient landraces	Cultivated type	Camellia sinensis	Jinsha County, Guizhou Province	G-V
D248	459	Wild tea tree	Wild type	Camellia remotiserrata	Jinsha County, Guizhou Province	G-V
D249	460	Wild tea tree	Wild type	Camellia remotiserrata	Jinsha County, Guizhou Province	G-III
D250	462	Wild tea tree	Wild type	Camellia tachangensis	Xingyi County, Guizhou Province	G-I
D251	463	Ancient landraces	Cultivated type	Camellia sinensis	Zhijin County, Guizhou Province	G-V
D252	465	Ancient landraces	Cultivated type	Camellia sinensis	Chishui County, Guizhou Province	G-I
D253	466	Wild tea tree	Wild type	Camellia remotiserrata	Jinsha County, Guizhou Province	G-III
D254	467	Ancient landraces	Cultivated type	Camellia sinensis	Chishui County, Guizhou Province	G-IV
D255	468	Modern landrace	Cultivated type	Camellia sinensis	Jinsha County, Guizhou Province	G-II
D256	469	Modern landrace	Cultivated type	Camellia sinensis	Qixingguan District, Guizhou Province	G-II
D257	470	Modern landrace	Cultivated type	Camellia sinensis	Jinsha County, Guizhou Province	G-II
D258	480	Modern landrace	Cultivated type	Camellia sinensis	Qixingguan District, Guizhou Province	G-II
D259	484	Wild tea tree	Wild type	Camellia tachangensis	Qixingguan District, Guizhou Province	G-V
D260	485	Ancient landraces	Cultivated type	Camellia sinensis	Jinsha County, Guizhou Province	G-IV
D261	487	Ancient landraces	Cultivated type	Camellia sinensis	Liping County, Guizhou Province	G-II
D262	489	Ancient landraces	Cultivated type	Camellia sinensis	Liping County, Guizhou Province	G-V
D263	490	Ancient landraces	Cultivated type	Camellia sinensis	Qinglong County, Guizhou Province	G-II
D264	491	Ancient landraces	Cultivated type	Camellia sinensis	Qinglong County, Guizhou Province	G-II
D265	492	Ancient landraces	Cultivated type	Camellia sinensis	Qinglong County, Guizhou Province	G-II
D266	493	Ancient landraces	Cultivated type	Camellia sinensis	Liuzhi County, Guizhou Province	G-I
D267	494	Wild tea tree	Wild type	Camellia tachangensis	Qinglong County, Guizhou Province	G-III
D268	495	Wild tea tree	Wild type	Camellia tachangensis	Zhenfeng County, Guizhou Province	G-III
D269	496	Wild tea tree	Wild type	Camellia tachangensis	Zhenfeng County, Guizhou Province	G-III
D270	498	Wild tea tree	Wild type	Camellia tachangensis	Zhenfeng County, Guizhou Province	G-V
D271	499	Modern landrace	Cultivated type	Camellia sinensis	Huaxi District, Guizhou Province	G-II
D272	500	Modern landrace	Cultivated type	Camellia sinensis	Huaxi District, Guizhou Province	G-V
D273	503	Modern landrace	Cultivated type	Camellia sinensis	Gui'an New Area, Guizhou Province	G-II
D274	504	Modern landrace	Cultivated type	Camellia sinensis	Gui'an New Area, Guizhou Province	G-V
D275	505	Modern landrace	Cultivated type	Camellia sinensis	Gui'an New Area, Guizhou Province	G-II
D276	506	Modern landrace	Cultivated type	Camellia sinensis	Gui'an New Area, Guizhou Province	G-I
D277	507	Modern landrace	Cultivated type	Camellia sinensis	Gui'an New Area, Guizhou Province	G-V
D278	508	Modern landrace	Cultivated type	Camellia sinensis	Gui'an New Area, Guizhou Province	G-I
D279	509	Modern landrace	Cultivated type	Camellia sinensis	Gui'an New Area, Guizhou Province	G-V
D280	510	Modern landrace	Cultivated type	Camellia sinensis	Gui'an New Area, Guizhou Province	G-V
D281	511	Modern landrace	Cultivated type	Camellia tachangensis	Gui'an New Area, Guizhou Province	G-III
D282	512	Modern landrace	Cultivated type	Camellia sinensis	Gui'an New Area, Guizhou Province	G-V
D283	513	Modern landrace	Cultivated type	Camellia sinensis	Gui'an New Area, Guizhou Province	G-I
D284	514	Modern landrace	Cultivated type	Camellia sinensis	Gui'an New Area, Guizhou Province	G-II
D285	515	Ancient landraces	Cultivated type	Camellia sinensis	Gui'an New Area, Guizhou Province	G-V
D286	516	Ancient landraces	Cultivated type	Camellia sinensis	Gui'an New Area, Guizhou Province	G-V
D287	518	Ancient landraces	Cultivated type	Camellia sinensis	Gui'an New Area, Guizhou Province	G-I
D288	519	Ancient landraces	Cultivated type	Camellia sinensis	Gui'an New Area, Guizhou Province	G-V
D289	521	Ancient landraces	Cultivated type	Camellia sinensis	Gui'an New Area, Guizhou Province	G-V
D290	523	Ancient landraces	Cultivated type	Camellia sinensis	Gui'an New Area, Guizhou Province	G-V
D291	527	Ancient landraces	Cultivated type	Camellia sinensis	Gui'an New Area, Guizhou Province	G-V
D292	540	Breeding variety	Cultivated type	Camellia sinensis	Fujian Province	G-II
D293	541	Breeding variety	Cultivated type	Camellia sinensis	Zhejiang Province	G-II
D294	542	Breeding variety	Cultivated type	Camellia sinensis	Hunan Province	G-I
D295	543	Breeding variety	Cultivated type	Camellia sinensis	Fujian Province	G-II
D296	544	Ancient landraces	Cultivated type	Camellia sinensis	Yuqing County, Guizhou Province	G-I
D297	545	Ancient landraces	Cultivated type	Camellia sinensis	Yuqing County, Guizhou Province	G-I
D298	N10	Breeding variety	Cultivated type	Camellia sinensis	Guizhou Province	G-V
D299	N8	Ancient landraces	Cultivated type	Camellia sinensis	Huaxi District, Guizhou Province	G-I

## Sheet: S2
Table S2. List of primer sequences used in this study
Gene Name/ID	Farward Primer	Reverse Primer	Notes
GADPH	TTGGCATCGTTGAGGGTCT	CAGTGGGAACACGGAAAGC	For qRT-PCR
CSS0033791.1/CsNCED1	ACTCTTCCTTGTCCTCCACCTCTG	TCCGCTACATCCAACGCCATTG	For qRT-PCR
CSS0042839.1	GATGCAGCTAACACTGCCAGG	GGAGCCATGTAACCATATGTCCC	For qRT-PCR
CSS0028160.1	ACTCCTTCTCAGCAAGGCTC	CGGCTTGTCGACGCTGG	For qRT-PCR
CSS0013440.1	AGGACCAGCTCCTCTGTCAT	CCTCGCCGGTTCTGAAATCT	For qRT-PCR
CSS0046956.1	TGCCTTCTCTATTGGTGTGTCT	AGATGGAGGAAAGGGGCAAG	For qRT-PCR
CsPR1	AACGGACCTTACGGGGAGAATC	CGCCACACCACCTGAGTATAATG	For qRT-PCR
CsWRKY18	CAACCATCCACACCCTTCAAGAC	AGAGGCAGAGCAAGGCACTG	For qRT-PCR
CsNCED1	ATGGCTTCTTCAACAACACCTTCT	GGCTTGTTTGGCTAAGTCTTTGGC	For cloning
CsNPR1	TCCGCCTAAAATCATCGCTC		For sODN
CsNPR1		GAGCGATGATTTTAGGCGGA	For asODN

## Sheet: S3
Table S3. Statistics of Heterozygosity rate of 79,561 SNPs based on GBS
Sample Name	DNA-ID	Number of Sites	Number of Missing Sites	Number of Heterozygous Sites	Individual heterozygosity
D001	1	287408	44362	31221	0.128457
D002	3	287408	4945	74078	0.262257
D003	5	287408	23134	37519	0.14197
D004	8	287408	26044	58757	0.224809
D005	12	287408	28432	41528	0.160355
D006	13	287408	10725	49309	0.178215
D007	15	287408	12398	64705	0.235282
D008	18	287408	42099	32488	0.132437
D009	20	287408	20942	43488	0.163203
D010	22	287408	46046	31302	0.129689
D011	23	287408	35541	54997	0.218357
D012	24	287408	28551	54012	0.208656
D013	25	287408	28501	73543	0.284052
D014	26	287408	31412	57293	0.223804
D015	27	287408	2400	103430	0.362902
D016	28	287408	8367	54296	0.194581
D017	29	287408	14165	40069	0.146642
D018	31	287408	10620	41344	0.149371
D019	33	287408	10082	45188	0.162942
D020	34	287408	7419	45113	0.161124
D021	35	287408	19125	41540	0.154836
D022	38	287408	35823	37422	0.148745
D023	40	287408	12111	61660	0.223976
D024	42	287408	29264	58004	0.224696
D025	44	287408	23255	55863	0.21148
D026	45	287408	43967	33488	0.137561
D027	46	287408	3775	77059	0.271686
D028	47	287408	8224	66457	0.23804
D029	48	287408	23760	51770	0.19636
D030	51	287408	50578	31262	0.132002
D031	60	287408	50972	30166	0.127586
D032	61	287408	32835	37509	0.147341
D033	62	287408	3562	72797	0.256467
D034	63	287408	16472	48916	0.180544
D035	67	287408	22237	40167	0.151476
D036	70	287408	16859	47001	0.173725
D037	71	287408	13690	49955	0.182505
D038	72	287408	26785	43078	0.165289
D039	73	287408	102870	19688	0.106688
D040	76	287408	46195	33734	0.139852
D041	77	287408	18844	45593	0.169766
D042	79	287408	8086	55488	0.198652
D043	80	287408	13683	56752	0.207332
D044	82	287408	13830	58034	0.21213
D045	83	287408	24548	56229	0.213912
D046	84	287408	12664	58014	0.211157
D047	85	287408	17300	77518	0.286989
D048	86	287408	15513	57706	0.212236
D049	87	287408	11912	61069	0.221669
D050	89	287408	22095	84473	0.31839
D051	90	287408	35318	61427	0.243671
D052	91	287408	18961	75844	0.282529
D053	92	287408	11251	61270	0.221867
D054	93	287408	1702	120537	0.421892
D055	97	287408	14960	62720	0.230209
D056	100	287408	48870	31596	0.132457
D057	102	287408	100441	53060	0.283793
D058	103	287408	28331	50476	0.19483
D059	107	287408	91028	29750	0.151492
D060	110	287408	18977	59151	0.220358
D061	111	287408	19908	48137	0.179951
D062	113	287408	20262	63777	0.238735
D063	114	287408	30506	52122	0.202887
D064	117	287408	20323	78150	0.292603
D065	118	287408	8372	76512	0.274201
D066	119	287408	37507	52260	0.209123
D067	120	287408	31798	71317	0.279007
D068	122	287408	35828	51130	0.203236
D069	123	287408	27948	61671	0.23769
D070	124	287408	10309	92140	0.332517
D071	126	287408	26651	38959	0.149407
D072	127	287408	87359	20136	0.100655
D073	128	287408	10262	47083	0.169885
D074	130	287408	65365	34549	0.155596
D075	131	287408	24648	43860	0.16692
D076	133	287408	5958	59047	0.209796
D077	134	287408	16679	40008	0.147779
D078	135	287408	22712	40160	0.151721
D079	136	287408	8990	51476	0.184887
D080	137	287408	5294	59251	0.210025
D081	138	287408	73751	22815	0.106783
D082	139	287408	7904	54393	0.194605
D083	140	287408	4453	60329	0.213211
D084	141	287408	14841	45933	0.16852
D085	146	287408	18307	65327	0.24276
D086	148	287408	13675	68761	0.251197
D087	151	287408	21135	65072	0.244381
D088	152	287408	92657	15480	0.0794861
D089	153	287408	20710	65360	0.245071
D090	157	287408	49493	43369	0.182288
D091	161	287408	97131	28895	0.151858
D092	168	287408	11437	51072	0.185063
D093	171	287408	7988	53027	0.189775
D094	172	287408	41822	38658	0.157411
D095	173	287408	26949	45469	0.174573
D096	177	287408	109542	20100	0.113006
D097	178	287408	4834	58556	0.207224
D098	179	287408	30468	38352	0.149264
D099	181	287408	41079	33447	0.135782
D100	186	287408	99234	20891	0.11102
D101	190	287408	96995	23498	0.123405
D102	192	287408	83066	23229	0.113677
D103	193	287408	14233	68557	0.250964
D104	194	287408	28684	39605	0.153078
D105	195	287408	56140	33838	0.146315
D106	199	287408	235020	2523	0.0481599
D107	200	287408	51115	33045	0.139848
D108	201	287408	67603	29351	0.133532
D109	202	287408	6231	57666	0.205088
D110	203	287408	122863	24414	0.148373
D111	205	287408	123762	15546	0.0949977
D112	206	287408	17297	55217	0.204423
D113	209	287408	136133	20495	0.135482
D114	210	287408	9026	79588	0.285895
D115	214	287408	51931	54283	0.230524
D116	217	287408	119348	15605	0.0928537
D117	227	287408	25463	50318	0.192094
D118	233	287408	25130	45598	0.173854
D119	234	287408	18499	54015	0.200867
D120	235	287408	115861	19219	0.112033
D121	237	287408	72176	34692	0.161184
D122	239	287408	125443	13182	0.081388
D123	241	287408	84934	12952	0.0639687
D124	244	287408	137341	16392	0.109231
D125	245	287408	73298	36041	0.168329
D126	249	287408	90522	14886	0.0756072
D127	251	287408	157783	12429	0.0958843
D128	252	287408	40517	49100	0.198873
D129	258	287408	32143	38746	0.151787
D130	260	287408	13264	51546	0.188025
D131	263	287408	51708	27746	0.117717
D132	265	287408	20105	44325	0.165823
D133	267	287408	33824	48346	0.190651
D134	268	287408	13720	46878	0.171283
D135	269	287408	13717	48906	0.178691
D136	270	287408	7724	52977	0.189417
D137	273	287408	165017	9392	0.0767377
D138	279	287408	73647	19421	0.0908538
D139	280	287408	80850	26099	0.126352
D140	281	287408	40203	34251	0.138553
D141	282	287408	28729	57169	0.221004
D142	284	287408	23413	41154	0.155889
D143	285	287408	11154	51239	0.185478
D144	286	287408	17114	66232	0.245037
D145	287	287408	28348	35926	0.138678
D146	288	287408	28055	30404	0.11723
D147	292	287408	26785	33765	0.129555
D148	293	287408	8221	52201	0.186975
D149	294	287408	31256	37975	0.148252
D150	295	287408	19402	45673	0.170418
D151	296	287408	21161	44400	0.166762
D152	297	287408	100255	22446	0.119934
D153	298	287408	11897	52268	0.189713
D154	299	287408	6982	54233	0.193395
D155	302	287408	79671	26123	0.12575
D156	303	287408	116792	17365	0.101778
D157	304	287408	52404	28279	0.120334
D158	306	287408	6177	56257	0.200038
D159	307	287408	7133	55569	0.198266
D160	309	287408	108799	23047	0.129036
D161	311	287408	8477	75235	0.269726
D162	313	287408	15648	47192	0.173653
D163	314	287408	15583	46909	0.172571
D164	316	287408	15921	62004	0.228387
D165	318	287408	50444	35888	0.151449
D166	319	287408	26382	39865	0.152724
D167	320	287408	15870	57885	0.213175
D168	323	287408	96523	19661	0.102999
D169	326	287408	71838	25396	0.117809
D170	327	287408	13453	48015	0.175266
D171	328	287408	7187	65482	0.23368
D172	329	287408	6374	69008	0.24555
D173	331	287408	30146	48319	0.18782
D174	333	287408	17927	53043	0.196834
D175	340	287408	193968	3613	0.0386665
D176	343	287408	74863	17048	0.0802089
D177	353	287408	10749	45586	0.164773
D178	354	287408	6636	47487	0.16913
D179	357	287408	4087	86116	0.303952
D180	358	287408	24386	31385	0.119325
D181	361	287408	13525	51092	0.186547
D182	362	287408	6031	83488	0.296712
D183	364	287408	12117	49848	0.181074
D184	365	287408	36349	56226	0.223955
D185	367	287408	99200	23396	0.124309
D186	370	287408	17627	47073	0.174486
D187	372	287408	20363	56882	0.213005
D188	374	287408	26468	43186	0.165502
D189	375	287408	21594	43769	0.16466
D190	376	287408	14685	47253	0.173264
D191	377	287408	6218	80157	0.285063
D192	378	287408	3532	62050	0.218581
D193	379	287408	16152	47222	0.174086
D194	380	287408	4622	61387	0.217079
D195	381	287408	4502	58541	0.206927
D196	382	287408	26679	38530	0.147778
D197	383	287408	8374	53639	0.192231
D198	385	287408	25299	47218	0.180146
D199	386	287408	14183	50535	0.184957
D200	387	287408	11624	50814	0.184253
D201	388	287408	23816	44742	0.16974
D202	389	287408	8531	55155	0.197775
D203	390	287408	206739	2785	0.0345238
D204	391	287408	11479	50896	0.184453
D205	393	287408	10495	62054	0.224092
D206	395	287408	14583	49362	0.180929
D207	398	287408	29466	57792	0.22405
D208	399	287408	26566	44571	0.170874
D209	400	287408	30689	52658	0.205119
D210	401	287408	13104	64200	0.234047
D211	402	287408	12171	54276	0.197197
D212	404	287408	24273	55015	0.209075
D213	406	287408	41925	56837	0.231531
D214	407	287408	14292	45914	0.168112
D215	410	287408	30097	41160	0.159962
D216	411	287408	7554	56051	0.200287
D217	413	287408	26765	38738	0.148625
D218	414	287408	25325	38731	0.147781
D219	415	287408	26725	58671	0.225066
D220	419	287408	25992	83788	0.320516
D221	420	287408	28261	49497	0.191
D222	422	287408	24380	38775	0.147418
D223	424	287408	15937	71874	0.264758
D224	425	287408	5204	58401	0.206946
D225	426	287408	15970	70277	0.258906
D226	427	287408	21993	49344	0.185913
D227	428	287408	26787	40734	0.156296
D228	430	287408	19357	48247	0.179992
D229	431	287408	22003	75523	0.284558
D230	432	287408	64870	37643	0.169153
D231	433	287408	56449	37324	0.161604
D232	435	287408	224633	2410	0.0383911
D233	438	287408	20084	44134	0.165096
D234	439	287408	16800	50116	0.185198
D235	441	287408	73354	21864	0.102142
D236	442	287408	17137	45806	0.169482
D237	443	287408	20536	37234	0.13952
D238	444	287408	37064	27696	0.110632
D239	445	287408	145885	20093	0.141977
D240	446	287408	23599	47069	0.178421
D241	448	287408	9127	54912	0.197326
D242	449	287408	18375	47285	0.175759
D243	453	287408	18186	48072	0.178559
D244	454	287408	15424	40604	0.149288
D245	455	287408	24421	45823	0.174241
D246	457	287408	204133	4394	0.0527649
D247	458	287408	13705	49977	0.182596
D248	459	287408	12070	68693	0.249486
D249	460	287408	15992	63135	0.232613
D250	462	287408	131432	21980	0.140919
D251	463	287408	14970	46674	0.17132
D252	465	287408	51476	35087	0.148717
D253	466	287408	3702	88182	0.310822
D254	467	287408	13116	49779	0.181482
D255	468	287408	6012	56447	0.200596
D256	469	287408	6654	49226	0.175335
D257	470	287408	11062	51951	0.187993
D258	480	287408	14939	58961	0.216395
D259	484	287408	60132	45517	0.200272
D260	485	287408	5424	59000	0.209232
D261	487	287408	10374	49401	0.178321
D262	489	287408	33086	37767	0.148501
D263	490	287408	21034	43952	0.165001
D264	491	287408	7756	51927	0.185684
D265	492	287408	12813	42655	0.155338
D266	493	287408	19354	44998	0.167869
D267	494	287408	5286	86052	0.305017
D268	495	287408	11271	78319	0.283624
D269	496	287408	23814	67351	0.25551
D270	498	287408	14581	73454	0.269233
D271	499	287408	16969	43142	0.159526
D272	500	287408	8658	49666	0.178174
D273	503	287408	72992	21656	0.101
D274	504	287408	29302	39879	0.154506
D275	505	287408	13831	43888	0.160423
D276	506	287408	175751	7433	0.0665699
D277	507	287408	90232	20560	0.104272
D278	508	287408	27486	39529	0.15208
D279	509	287408	9433	51934	0.18683
D280	510	287408	56279	33146	0.143409
D281	511	287408	50296	40620	0.171311
D282	512	287408	6684	53757	0.191494
D283	513	287408	209505	2956	0.0379446
D284	514	287408	60972	25620	0.113145
D285	515	287408	5971	56693	0.201441
D286	516	287408	21193	48593	0.182533
D287	518	287408	98755	29909	0.15854
D288	519	287408	37927	38054	0.152533
D289	521	287408	10595	50546	0.1826
D290	523	287408	56567	30412	0.131744
D291	527	287408	8528	54990	0.197182
D292	540	287408	36325	39703	0.158127
D293	541	287408	36705	40316	0.160812
D294	542	287408	81606	20043	0.0973897
D295	543	287408	26277	49380	0.1891
D296	544	287408	58860	26747	0.11703
D297	545	287408	79943	23286	0.112241
D298	N10	287408	16956	65531	0.242302
D299	N8	287408	22193	69860	0.263409

## Sheet: S4
Table S4. Distribution information of 79560 SNPs on 15 chromosomes of tea plant
SNPs	Chromosome	Position
S1_161560	1	161560
S1_161582	1	161582
S1_161588	1	161588
S1_161594	1	161594
S1_161598	1	161598
S1_161609	1	161609
S1_161621	1	161621
S1_161622	1	161622
S1_161638	1	161638
S1_161877	1	161877
S1_161896	1	161896
S1_161931	1	161931
S1_884031	1	884031
S1_884061	1	884061
S1_920082	1	920082
S1_920117	1	920117
S1_1076408	1	1076408
S1_1076655	1	1076655
S1_1076660	1	1076660
S1_1076705	1	1076705
S1_1076715	1	1076715
S1_1101914	1	1101914
S1_1101925	1	1101925
S1_1101939	1	1101939
S1_1101965	1	1101965
S1_1101981	1	1101981
S1_1101983	1	1101983
S1_1147468	1	1147468
S1_1147477	1	1147477
S1_1147489	1	1147489
S1_1147497	1	1147497
S1_1147574	1	1147574
S1_1167994	1	1167994
S1_1168029	1	1168029
S1_1168058	1	1168058
S1_1204366	1	1204366
S1_1204384	1	1204384
S1_1204432	1	1204432
S1_1204433	1	1204433
S1_1204441	1	1204441
S1_1204452	1	1204452
S1_1305765	1	1305765
S1_1307328	1	1307328
S1_1307628	1	1307628
S1_1461334	1	1461334
S1_1461406	1	1461406
S1_1461411	1	1461411
S1_1692219	1	1692219
S1_1692247	1	1692247
S1_1692261	1	1692261
S1_1692270	1	1692270
S1_1692288	1	1692288
S1_1692310	1	1692310
S1_1708140	1	1708140
S1_2161060	1	2161060
S1_2161090	1	2161090
S1_2161105	1	2161105
S1_2161120	1	2161120
S1_2161139	1	2161139
S1_2200592	1	2200592
S1_2226955	1	2226955
S1_2226982	1	2226982
S1_2226992	1	2226992
S1_2313299	1	2313299
S1_2313330	1	2313330
S1_2313340	1	2313340
S1_2313350	1	2313350
S1_2313378	1	2313378
S1_2315355	1	2315355
S1_2315564	1	2315564
S1_2315603	1	2315603
S1_2315625	1	2315625
S1_2418636	1	2418636
S1_2482776	1	2482776
S1_2482948	1	2482948
S1_2482953	1	2482953
S1_2502296	1	2502296
S1_2502298	1	2502298
S1_2510507	1	2510507
S1_2510522	1	2510522
S1_2717842	1	2717842
S1_2717866	1	2717866
S1_2840498	1	2840498
S1_2882942	1	2882942
S1_2995769	1	2995769
S1_3645551	1	3645551
S1_3645571	1	3645571
S1_3645750	1	3645750
S1_3928388	1	3928388
S1_3941642	1	3941642
S1_4083681	1	4083681
S1_4083774	1	4083774
S1_4083787	1	4083787
S1_4361890	1	4361890
S1_4361924	1	4361924
S1_4630707	1	4630707
S1_4630746	1	4630746
S1_4630772	1	4630772
S1_4863390	1	4863390
S1_4870620	1	4870620
S1_4890079	1	4890079
S1_4890148	1	4890148
S1_4910267	1	4910267
S1_4921195	1	4921195
S1_4921231	1	4921231
S1_4921251	1	4921251
S1_4921257	1	4921257
S1_4950798	1	4950798
S1_4999298	1	4999298
S1_4999333	1	4999333
S1_4999483	1	4999483
S1_4999519	1	4999519
S1_5158721	1	5158721
S1_5207898	1	5207898
S1_5207915	1	5207915
S1_5207920	1	5207920
S1_5320575	1	5320575
S1_5320855	1	5320855
S1_5364472	1	5364472
S1_5364504	1	5364504
S1_5364513	1	5364513
S1_5364542	1	5364542
S1_5366680	1	5366680
S1_5582995	1	5582995
S1_5767056	1	5767056
S1_5767108	1	5767108
S1_5767157	1	5767157
S1_6009065	1	6009065
S1_6009066	1	6009066
S1_6009071	1	6009071
S1_6009106	1	6009106
S1_6009108	1	6009108
S1_6020548	1	6020548
S1_6020576	1	6020576
S1_6020747	1	6020747
S1_6020763	1	6020763
S1_6020800	1	6020800
S1_6020809	1	6020809
S1_6020838	1	6020838
S1_6020850	1	6020850
S1_6228328	1	6228328
S1_6258808	1	6258808
S1_6287095	1	6287095
S1_6287185	1	6287185
S1_6288497	1	6288497
S1_6288529	1	6288529
S1_6288530	1	6288530
S1_6288583	1	6288583
S1_6440255	1	6440255
S1_6440291	1	6440291
S1_6440292	1	6440292
S1_6525522	1	6525522
S1_6584771	1	6584771
S1_6584784	1	6584784
S1_6585021	1	6585021
S1_6649499	1	6649499
S1_6649518	1	6649518
S1_6649529	1	6649529
S1_7472221	1	7472221
S1_7472223	1	7472223
S1_7472336	1	7472336
S1_7472355	1	7472355
S1_7472360	1	7472360
S1_7472366	1	7472366
S1_7472369	1	7472369
S1_7472380	1	7472380
S1_7472384	1	7472384
S1_7472398	1	7472398
S1_7472417	1	7472417
S1_7472430	1	7472430
S1_7472435	1	7472435
S1_7472443	1	7472443
S1_7472447	1	7472447
S1_7472450	1	7472450
S1_7558093	1	7558093
S1_7558139	1	7558139
S1_7630278	1	7630278
S1_7630308	1	7630308
S1_7630315	1	7630315
S1_7630350	1	7630350
S1_7630549	1	7630549
S1_7630556	1	7630556
S1_7727431	1	7727431
S1_7735981	1	7735981
S1_7737257	1	7737257
S1_7737284	1	7737284
S1_7737323	1	7737323
S1_7737701	1	7737701
S1_7737717	1	7737717
S1_7763713	1	7763713
S1_7845427	1	7845427
S1_7845501	1	7845501
S1_7886117	1	7886117
S1_8049415	1	8049415
S1_8049607	1	8049607
S1_8049633	1	8049633
S1_8226264	1	8226264
S1_8226305	1	8226305
S1_8226362	1	8226362
S1_8226363	1	8226363
S1_8226373	1	8226373
S1_8226401	1	8226401
S1_8226402	1	8226402
S1_8374577	1	8374577
S1_8374878	1	8374878
S1_8374896	1	8374896
S1_8374967	1	8374967
S1_8406890	1	8406890
S1_8406929	1	8406929
S1_8406935	1	8406935
S1_8406982	1	8406982
S1_8406985	1	8406985
S1_8435903	1	8435903
S1_8435919	1	8435919
S1_8435925	1	8435925
S1_8435926	1	8435926
S1_8663187	1	8663187
S1_8702379	1	8702379
S1_8702613	1	8702613
S1_8749945	1	8749945
S1_8750006	1	8750006
S1_8750007	1	8750007
S1_8750015	1	8750015
S1_9032214	1	9032214
S1_9032215	1	9032215
S1_9032223	1	9032223
S1_9032225	1	9032225
S1_9032236	1	9032236
S1_9032239	1	9032239
S1_9032261	1	9032261
S1_9032262	1	9032262
S1_9032267	1	9032267
S1_9032275	1	9032275
S1_9032276	1	9032276
S1_9032283	1	9032283
S1_9032303	1	9032303
S1_9074250	1	9074250
S1_9493546	1	9493546
S1_9493781	1	9493781
S1_9664306	1	9664306
S1_9664313	1	9664313
S1_9664335	1	9664335
S1_9664386	1	9664386
S1_10656278	1	10656278
S1_11352238	1	11352238
S1_11352283	1	11352283
S1_11352297	1	11352297
S1_11352306	1	11352306
S1_11352313	1	11352313
S1_11593957	1	11593957
S1_11594093	1	11594093
S1_11594131	1	11594131
S1_11669803	1	11669803
S1_11669821	1	11669821
S1_11669902	1	11669902
S1_11721185	1	11721185
S1_11721192	1	11721192
S1_11721360	1	11721360
S1_11805696	1	11805696
S1_11805703	1	11805703
S1_11805730	1	11805730
S1_11805792	1	11805792
S1_11806025	1	11806025
S1_11806036	1	11806036
S1_11806054	1	11806054
S1_11806059	1	11806059
S1_11806063	1	11806063
S1_11806065	1	11806065
S1_11808732	1	11808732
S1_11808735	1	11808735
S1_11808751	1	11808751
S1_11808789	1	11808789
S1_11808805	1	11808805
S1_11808952	1	11808952
S1_11808954	1	11808954
S1_11808963	1	11808963
S1_11886396	1	11886396
S1_11886403	1	11886403
S1_11916325	1	11916325
S1_12962525	1	12962525
S1_12962526	1	12962526
S1_12962542	1	12962542
S1_12962566	1	12962566
S1_12962585	1	12962585
S1_12962604	1	12962604
S1_12962800	1	12962800
S1_13196011	1	13196011
S1_13196031	1	13196031
S1_13196043	1	13196043
S1_13196062	1	13196062
S1_13196071	1	13196071
S1_13196085	1	13196085
S1_13196116	1	13196116
S1_13196119	1	13196119
S1_13196154	1	13196154
S1_13196204	1	13196204
S1_13196220	1	13196220
S1_13196256	1	13196256
S1_13196265	1	13196265
S1_13305554	1	13305554
S1_13305588	1	13305588
S1_13424751	1	13424751
S1_13424760	1	13424760
S1_13429138	1	13429138
S1_13429181	1	13429181
S1_13429203	1	13429203
S1_13429227	1	13429227
S1_13429231	1	13429231
S1_13429245	1	13429245
S1_13429373	1	13429373
S1_13429384	1	13429384
S1_13429434	1	13429434
S1_13429456	1	13429456
S1_13429478	1	13429478
S1_13683511	1	13683511
S1_13683514	1	13683514
S1_13683528	1	13683528
S1_13683548	1	13683548
S1_13781961	1	13781961
S1_13781968	1	13781968
S1_13782014	1	13782014
S1_13782015	1	13782015
S1_13782021	1	13782021
S1_13782034	1	13782034
S1_13782038	1	13782038
S1_14869263	1	14869263
S1_14869267	1	14869267
S1_14869282	1	14869282
S1_14869290	1	14869290
S1_15115522	1	15115522
S1_15115557	1	15115557
S1_15115725	1	15115725
S1_15115735	1	15115735
S1_15115746	1	15115746
S1_15115764	1	15115764
S1_15115782	1	15115782
S1_15115797	1	15115797
S1_15223307	1	15223307
S1_15223321	1	15223321
S1_15304127	1	15304127
S1_15370810	1	15370810
S1_15408790	1	15408790
S1_15408815	1	15408815
S1_15408825	1	15408825
S1_15408826	1	15408826
S1_15408829	1	15408829
S1_15408830	1	15408830
S1_15408837	1	15408837
S1_15408841	1	15408841
S1_15408862	1	15408862
S1_15410803	1	15410803
S1_15410818	1	15410818
S1_15481939	1	15481939
S1_15481950	1	15481950
S1_15481979	1	15481979
S1_15482010	1	15482010
S1_15482021	1	15482021
S1_15514238	1	15514238
S1_15514241	1	15514241
S1_15514452	1	15514452
S1_15514494	1	15514494
S1_15514566	1	15514566
S1_15666684	1	15666684
S1_15666689	1	15666689
S1_16509790	1	16509790
S1_16509818	1	16509818
S1_16509824	1	16509824
S1_16509828	1	16509828
S1_16509830	1	16509830
S1_16509846	1	16509846
S1_16509860	1	16509860
S1_16509889	1	16509889
S1_16519830	1	16519830
S1_16519929	1	16519929
S1_16519953	1	16519953
S1_16520002	1	16520002
S1_16691738	1	16691738
S1_16846627	1	16846627
S1_16846862	1	16846862
S1_16847015	1	16847015
S1_16855217	1	16855217
S1_17271929	1	17271929
S1_17271947	1	17271947
S1_17272097	1	17272097
S1_17673768	1	17673768
S1_17688265	1	17688265
S1_17688410	1	17688410
S1_17724149	1	17724149
S1_17724246	1	17724246
S1_17810141	1	17810141
S1_17810178	1	17810178
S1_17810217	1	17810217
S1_17810218	1	17810218
S1_17922017	1	17922017
S1_17922044	1	17922044
S1_17922048	1	17922048
S1_17922051	1	17922051
S1_17922054	1	17922054
S1_17922057	1	17922057
S1_17950471	1	17950471
S1_17950478	1	17950478
S1_17980603	1	17980603
S1_18110672	1	18110672
S1_18143086	1	18143086
S1_18143137	1	18143137
S1_18143152	1	18143152
S1_18143163	1	18143163
S1_18232329	1	18232329
S1_18232497	1	18232497
S1_18232541	1	18232541
S1_18232566	1	18232566
S1_18232602	1	18232602
S1_18422173	1	18422173
S1_18422227	1	18422227
S1_18855401	1	18855401
S1_18855693	1	18855693
S1_18875820	1	18875820
S1_18875846	1	18875846
S1_18875880	1	18875880
S1_18955328	1	18955328
S1_19013324	1	19013324
S1_19013325	1	19013325
S1_19013349	1	19013349
S1_19268441	1	19268441
S1_19268449	1	19268449
S1_19268631	1	19268631
S1_19542657	1	19542657
S1_19542662	1	19542662
S1_19542668	1	19542668
S1_19542684	1	19542684
S1_19542721	1	19542721
S1_19561503	1	19561503
S1_19615126	1	19615126
S1_19957028	1	19957028
S1_19957079	1	19957079
S1_19957256	1	19957256
S1_19957260	1	19957260
S1_19981353	1	19981353
S1_20091494	1	20091494
S1_20091538	1	20091538
S1_20091586	1	20091586
S1_20109104	1	20109104
S1_20109144	1	20109144
S1_20111698	1	20111698
S1_20111699	1	20111699
S1_20111707	1	20111707
S1_20111717	1	20111717
S1_20111739	1	20111739
S1_20111753	1	20111753
S1_20111779	1	20111779
S1_20211611	1	20211611
S1_20215259	1	20215259
S1_20215301	1	20215301
S1_20215364	1	20215364
S1_20215388	1	20215388
S1_20563856	1	20563856
S1_20563907	1	20563907
S1_20563908	1	20563908
S1_20665917	1	20665917
S1_20665929	1	20665929
S1_20742376	1	20742376
S1_20823120	1	20823120
S1_20823128	1	20823128
S1_20823156	1	20823156
S1_20823166	1	20823166
S1_20823182	1	20823182
S1_20823193	1	20823193
S1_20823369	1	20823369
S1_20823403	1	20823403
S1_20823423	1	20823423
S1_20916703	1	20916703
S1_20916889	1	20916889
S1_20916901	1	20916901
S1_20916910	1	20916910
S1_20916922	1	20916922
S1_21143102	1	21143102
S1_21273299	1	21273299
S1_21301470	1	21301470
S1_21335588	1	21335588
S1_21335823	1	21335823
S1_21335865	1	21335865
S1_21335877	1	21335877
S1_21341789	1	21341789
S1_21341819	1	21341819
S1_21341843	1	21341843
S1_21356878	1	21356878
S1_21356945	1	21356945
S1_21424162	1	21424162
S1_21424164	1	21424164
S1_21424243	1	21424243
S1_21424247	1	21424247
S1_21446792	1	21446792
S1_21446926	1	21446926
S1_21446966	1	21446966
S1_21446967	1	21446967
S1_21456462	1	21456462
S1_21456472	1	21456472
S1_21456477	1	21456477
S1_21456482	1	21456482
S1_21456488	1	21456488
S1_21456505	1	21456505
S1_21456512	1	21456512
S1_21456538	1	21456538
S1_21834065	1	21834065
S1_21834100	1	21834100
S1_21938148	1	21938148
S1_21938170	1	21938170
S1_21938197	1	21938197
S1_21938227	1	21938227
S1_22787107	1	22787107
S1_22787123	1	22787123
S1_22787143	1	22787143
S1_22834690	1	22834690
S1_22834700	1	22834700
S1_22834710	1	22834710
S1_22834908	1	22834908
S1_22834920	1	22834920
S1_22834959	1	22834959
S1_22834983	1	22834983
S1_22834986	1	22834986
S1_22920635	1	22920635
S1_22920703	1	22920703
S1_22920732	1	22920732
S1_23536062	1	23536062
S1_23536124	1	23536124
S1_23565478	1	23565478
S1_23565481	1	23565481
S1_23565482	1	23565482
S1_23565701	1	23565701
S1_23565705	1	23565705
S1_23636034	1	23636034
S1_23636048	1	23636048
S1_23659618	1	23659618
S1_23659696	1	23659696
S1_23659712	1	23659712
S1_23659732	1	23659732
S1_23659751	1	23659751
S1_23714870	1	23714870
S1_23714933	1	23714933
S1_23729936	1	23729936
S1_23729952	1	23729952
S1_23838642	1	23838642
S1_23838703	1	23838703
S1_23838704	1	23838704
S1_23973496	1	23973496
S1_23973586	1	23973586
S1_23973603	1	23973603
S1_24017681	1	24017681
S1_24048175	1	24048175
S1_24048229	1	24048229
S1_24048236	1	24048236
S1_24048245	1	24048245
S1_24048248	1	24048248
S1_24048251	1	24048251
S1_24188894	1	24188894
S1_24188918	1	24188918
S1_24189085	1	24189085
S1_24189092	1	24189092
S1_24189115	1	24189115
S1_24189116	1	24189116
S1_24189169	1	24189169
S1_24211009	1	24211009
S1_24211242	1	24211242
S1_24223780	1	24223780
S1_24223799	1	24223799
S1_24223811	1	24223811
S1_24223849	1	24223849
S1_24403398	1	24403398
S1_24403419	1	24403419
S1_25223104	1	25223104
S1_25223111	1	25223111
S1_25223114	1	25223114
S1_25223169	1	25223169
S1_25328384	1	25328384
S1_25330997	1	25330997
S1_25331014	1	25331014
S1_25331082	1	25331082
S1_25331244	1	25331244
S1_25504830	1	25504830
S1_25504855	1	25504855
S1_25504857	1	25504857
S1_25691427	1	25691427
S1_25691455	1	25691455
S1_25691457	1	25691457
S1_25691462	1	25691462
S1_25691468	1	25691468
S1_25691473	1	25691473
S1_25691479	1	25691479
S1_25691483	1	25691483
S1_25691496	1	25691496
S1_25691500	1	25691500
S1_25691505	1	25691505
S1_25691509	1	25691509
S1_25835671	1	25835671
S1_25850938	1	25850938
S1_25850940	1	25850940
S1_25893298	1	25893298
S1_25893394	1	25893394
S1_25949789	1	25949789
S1_25949790	1	25949790
S1_25949792	1	25949792
S1_25949806	1	25949806
S1_25949809	1	25949809
S1_26006691	1	26006691
S1_26040349	1	26040349
S1_26040400	1	26040400
S1_26040442	1	26040442
S1_26072537	1	26072537
S1_26094044	1	26094044
S1_26094045	1	26094045
S1_26094069	1	26094069
S1_26094254	1	26094254
S1_26099947	1	26099947
S1_26154110	1	26154110
S1_26154189	1	26154189
S1_26154200	1	26154200
S1_26154223	1	26154223
S1_26154226	1	26154226
S1_26154234	1	26154234
S1_26190405	1	26190405
S1_26190442	1	26190442
S1_26224511	1	26224511
S1_26492449	1	26492449
S1_26492775	1	26492775
S1_26617652	1	26617652
S1_26617718	1	26617718
S1_26621250	1	26621250
S1_26621251	1	26621251
S1_26621253	1	26621253
S1_26621259	1	26621259
S1_26621460	1	26621460
S1_26621465	1	26621465
S1_26621484	1	26621484
S1_26700192	1	26700192
S1_26700222	1	26700222
S1_26710628	1	26710628
S1_26733375	1	26733375
S1_26735416	1	26735416
S1_26735434	1	26735434
S1_26735441	1	26735441
S1_26735501	1	26735501
S1_26905917	1	26905917
S1_26906052	1	26906052
S1_26959760	1	26959760
S1_26969977	1	26969977
S1_26969991	1	26969991
S1_26969994	1	26969994
S1_26970066	1	26970066
S1_26970072	1	26970072
S1_27012354	1	27012354
S1_27152258	1	27152258
S1_27205809	1	27205809
S1_27205820	1	27205820
S1_27205846	1	27205846
S1_27205849	1	27205849
S1_27205880	1	27205880
S1_27265283	1	27265283
S1_27265284	1	27265284
S1_27265294	1	27265294
S1_27265296	1	27265296
S1_27265307	1	27265307
S1_27265316	1	27265316
S1_27265332	1	27265332
S1_27265341	1	27265341
S1_27265358	1	27265358
S1_27265359	1	27265359
S1_27270355	1	27270355
S1_27270403	1	27270403
S1_27270405	1	27270405
S1_27293732	1	27293732
S1_27972393	1	27972393
S1_27972405	1	27972405
S1_28087386	1	28087386
S1_28134614	1	28134614
S1_28134917	1	28134917
S1_28134951	1	28134951
S1_28175261	1	28175261
S1_28175275	1	28175275
S1_28175332	1	28175332
S1_28175334	1	28175334
S1_28175335	1	28175335
S1_28175349	1	28175349
S1_28175358	1	28175358
S1_28848057	1	28848057
S1_28967395	1	28967395
S1_29013452	1	29013452
S1_29013482	1	29013482
S1_29013501	1	29013501
S1_29193142	1	29193142
S1_29193211	1	29193211
S1_29193240	1	29193240
S1_29193254	1	29193254
S1_29231899	1	29231899
S1_29231918	1	29231918
S1_29231920	1	29231920
S1_29231929	1	29231929
S1_29231935	1	29231935
S1_29231949	1	29231949
S1_29231965	1	29231965
S1_29231967	1	29231967
S1_29231978	1	29231978
S1_29247790	1	29247790
S1_29247823	1	29247823
S1_29247835	1	29247835
S1_29247841	1	29247841
S1_29247854	1	29247854
S1_29247871	1	29247871
S1_29247872	1	29247872
S1_29247878	1	29247878
S1_29247884	1	29247884
S1_29247889	1	29247889
S1_29247965	1	29247965
S1_29247968	1	29247968
S1_29247977	1	29247977
S1_29248030	1	29248030
S1_29248031	1	29248031
S1_29362134	1	29362134
S1_29362170	1	29362170
S1_29362210	1	29362210
S1_29384507	1	29384507
S1_29384729	1	29384729
S1_29389897	1	29389897
S1_29389908	1	29389908
S1_29389919	1	29389919
S1_29390216	1	29390216
S1_29849295	1	29849295
S1_29925700	1	29925700
S1_29925763	1	29925763
S1_29925772	1	29925772
S1_29930233	1	29930233
S1_29930262	1	29930262
S1_29930283	1	29930283
S1_29930333	1	29930333
S1_30108634	1	30108634
S1_30108657	1	30108657
S1_30131604	1	30131604
S1_30131639	1	30131639
S1_30131661	1	30131661
S1_30131664	1	30131664
S1_30131669	1	30131669
S1_30131670	1	30131670
S1_30264001	1	30264001
S1_30264002	1	30264002
S1_30264024	1	30264024
S1_30264060	1	30264060
S1_30264067	1	30264067
S1_30264068	1	30264068
S1_30264072	1	30264072
S1_30264098	1	30264098
S1_30264275	1	30264275
S1_30264313	1	30264313
S1_30264319	1	30264319
S1_30264331	1	30264331
S1_30264352	1	30264352
S1_30389814	1	30389814
S1_30400514	1	30400514
S1_30400572	1	30400572
S1_30400602	1	30400602
S1_30400631	1	30400631
S1_30400653	1	30400653
S1_30400830	1	30400830
S1_30400845	1	30400845
S1_30400891	1	30400891
S1_30471860	1	30471860
S1_30471915	1	30471915
S1_30549026	1	30549026
S1_30549028	1	30549028
S1_30549032	1	30549032
S1_30549036	1	30549036
S1_30549051	1	30549051
S1_30608905	1	30608905
S1_30608936	1	30608936
S1_30609142	1	30609142
S1_30609143	1	30609143
S1_30609144	1	30609144
S1_30609146	1	30609146
S1_30700908	1	30700908
S1_30701148	1	30701148
S1_30746507	1	30746507
S1_30746547	1	30746547
S1_30746560	1	30746560
S1_30746568	1	30746568
S1_30802375	1	30802375
S1_31181436	1	31181436
S1_31209868	1	31209868
S1_31209871	1	31209871
S1_31209887	1	31209887
S1_31209892	1	31209892
S1_31348371	1	31348371
S1_31348539	1	31348539
S1_31348628	1	31348628
S1_31348632	1	31348632
S1_31348646	1	31348646
S1_31648287	1	31648287
S1_31648300	1	31648300
S1_31648301	1	31648301
S1_31648465	1	31648465
S1_31648493	1	31648493
S1_31648514	1	31648514
S1_31648519	1	31648519
S1_31648523	1	31648523
S1_31656741	1	31656741
S1_31656744	1	31656744
S1_31656748	1	31656748
S1_31656762	1	31656762
S1_31656778	1	31656778
S1_31656811	1	31656811
S1_31656816	1	31656816
S1_31697359	1	31697359
S1_31697392	1	31697392
S1_31697413	1	31697413
S1_31697435	1	31697435
S1_31715930	1	31715930
S1_32047793	1	32047793
S1_32047845	1	32047845
S1_32047865	1	32047865
S1_32295701	1	32295701
S1_32295714	1	32295714
S1_32295745	1	32295745
S1_32295788	1	32295788
S1_32368637	1	32368637
S1_32368921	1	32368921
S1_32381270	1	32381270
S1_32381321	1	32381321
S1_32381372	1	32381372
S1_32458320	1	32458320
S1_32458322	1	32458322
S1_32458412	1	32458412
S1_32488259	1	32488259
S1_32488260	1	32488260
S1_32488262	1	32488262
S1_32488297	1	32488297
S1_32488354	1	32488354
S1_32575170	1	32575170
S1_32575222	1	32575222
S1_32575402	1	32575402
S1_32575410	1	32575410
S1_32611302	1	32611302
S1_32611345	1	32611345
S1_32616990	1	32616990
S1_32617021	1	32617021
S1_32617024	1	32617024
S1_32617061	1	32617061
S1_32617069	1	32617069
S1_32617076	1	32617076
S1_32617086	1	32617086
S1_32643698	1	32643698
S1_32643719	1	32643719
S1_32643736	1	32643736
S1_32643741	1	32643741
S1_32643748	1	32643748
S1_32643754	1	32643754
S1_32643774	1	32643774
S1_32643783	1	32643783
S1_32654654	1	32654654
S1_32654711	1	32654711
S1_32654712	1	32654712
S1_32659148	1	32659148
S1_32659313	1	32659313
S1_32659363	1	32659363
S1_32659369	1	32659369
S1_32659397	1	32659397
S1_32659404	1	32659404
S1_32769085	1	32769085
S1_32769092	1	32769092
S1_32769093	1	32769093
S1_32769104	1	32769104
S1_32769108	1	32769108
S1_32769111	1	32769111
S1_32769113	1	32769113
S1_32769124	1	32769124
S1_32769158	1	32769158
S1_32769172	1	32769172
S1_32769175	1	32769175
S1_32769186	1	32769186
S1_32769191	1	32769191
S1_32769193	1	32769193
S1_32769204	1	32769204
S1_33008714	1	33008714
S1_33008829	1	33008829
S1_33008836	1	33008836
S1_33008865	1	33008865
S1_33008873	1	33008873
S1_33008876	1	33008876
S1_33008877	1	33008877
S1_33008881	1	33008881
S1_33026615	1	33026615
S1_33026625	1	33026625
S1_33026635	1	33026635
S1_33026646	1	33026646
S1_33026648	1	33026648
S1_33026657	1	33026657
S1_33026665	1	33026665
S1_33026676	1	33026676
S1_33138387	1	33138387
S1_33138388	1	33138388
S1_33138393	1	33138393
S1_33138477	1	33138477
S1_33138487	1	33138487
S1_33138500	1	33138500
S1_33211522	1	33211522
S1_33232436	1	33232436
S1_33232500	1	33232500
S1_33232521	1	33232521
S1_33232537	1	33232537
S1_33381135	1	33381135
S1_33500591	1	33500591
S1_33500592	1	33500592
S1_33500622	1	33500622
S1_33500648	1	33500648
S1_33500649	1	33500649
S1_33500674	1	33500674
S1_33500679	1	33500679
S1_33500681	1	33500681
S1_33526495	1	33526495
S1_33526534	1	33526534
S1_33526544	1	33526544
S1_33675512	1	33675512
S1_33686349	1	33686349
S1_33778448	1	33778448
S1_33778515	1	33778515
S1_33788679	1	33788679
S1_33788725	1	33788725
S1_33788731	1	33788731
S1_33836605	1	33836605
S1_33836708	1	33836708
S1_33836819	1	33836819
S1_33836830	1	33836830
S1_33836907	1	33836907
S1_33836919	1	33836919
S1_33836929	1	33836929
S1_34019489	1	34019489
S1_34019521	1	34019521
S1_34019592	1	34019592
S1_34078752	1	34078752
S1_34139981	1	34139981
S1_34139988	1	34139988
S1_34139997	1	34139997
S1_34140064	1	34140064
S1_34400115	1	34400115
S1_34488181	1	34488181
S1_34488254	1	34488254
S1_34496070	1	34496070
S1_34567579	1	34567579
S1_34567587	1	34567587
S1_34567593	1	34567593
S1_34567600	1	34567600
S1_34567606	1	34567606
S1_34567615	1	34567615
S1_34567619	1	34567619
S1_34634996	1	34634996
S1_34635362	1	34635362
S1_35216933	1	35216933
S1_35216956	1	35216956
S1_35216976	1	35216976
S1_35286897	1	35286897
S1_35287102	1	35287102
S1_35619870	1	35619870
S1_35620108	1	35620108
S1_35620110	1	35620110
S1_35620167	1	35620167
S1_35620189	1	35620189
S1_35620218	1	35620218
S1_35620220	1	35620220
S1_35620225	1	35620225
S1_35620239	1	35620239
S1_35620278	1	35620278
S1_35620279	1	35620279
S1_35708201	1	35708201
S1_35708206	1	35708206
S1_35708239	1	35708239
S1_35708240	1	35708240
S1_35708241	1	35708241
S1_35708250	1	35708250
S1_35708300	1	35708300
S1_35709472	1	35709472
S1_35709478	1	35709478
S1_35868661	1	35868661
S1_35883295	1	35883295
S1_35883337	1	35883337
S1_35883354	1	35883354
S1_35883363	1	35883363
S1_35883366	1	35883366
S1_35883376	1	35883376
S1_35883381	1	35883381
S1_35883386	1	35883386
S1_35978142	1	35978142
S1_36755770	1	36755770
S1_37316674	1	37316674
S1_37355698	1	37355698
S1_37355734	1	37355734
S1_37374600	1	37374600
S1_37386990	1	37386990
S1_37387009	1	37387009
S1_37387049	1	37387049
S1_37387095	1	37387095
S1_37467368	1	37467368
S1_37467372	1	37467372
S1_37467385	1	37467385
S1_37467402	1	37467402
S1_37467404	1	37467404
S1_37467424	1	37467424
S1_37467442	1	37467442
S1_37467451	1	37467451
S1_37467455	1	37467455
S1_37467458	1	37467458
S1_37467459	1	37467459
S1_37467460	1	37467460
S1_37467480	1	37467480
S1_37467483	1	37467483
S1_37467552	1	37467552
S1_37467599	1	37467599
S1_37663943	1	37663943
S1_37664005	1	37664005
S1_37664044	1	37664044
S1_37703865	1	37703865
S1_37703874	1	37703874
S1_37703875	1	37703875
S1_37703912	1	37703912
S1_37703927	1	37703927
S1_37706315	1	37706315
S1_37706327	1	37706327
S1_37706357	1	37706357
S1_37706363	1	37706363
S1_37706368	1	37706368
S1_37706390	1	37706390
S1_37727902	1	37727902
S1_37727928	1	37727928
S1_37727953	1	37727953
S1_37728041	1	37728041
S1_37728065	1	37728065
S1_37728083	1	37728083
S1_37728087	1	37728087
S1_37728089	1	37728089
S1_37728104	1	37728104
S1_37728116	1	37728116
S1_37730413	1	37730413
S1_37730477	1	37730477
S1_37730561	1	37730561
S1_37730586	1	37730586
S1_37928782	1	37928782
S1_38058204	1	38058204
S1_38058240	1	38058240
S1_38058375	1	38058375
S1_38058382	1	38058382
S1_38058403	1	38058403
S1_38058406	1	38058406
S1_38058413	1	38058413
S1_38058430	1	38058430
S1_38140370	1	38140370
S1_38140376	1	38140376
S1_38140390	1	38140390
S1_38140431	1	38140431
S1_38141038	1	38141038
S1_38141040	1	38141040
S1_38141050	1	38141050
S1_38147249	1	38147249
S1_38147255	1	38147255
S1_38156935	1	38156935
S1_38156939	1	38156939
S1_38156951	1	38156951
S1_38156955	1	38156955
S1_38156966	1	38156966
S1_38156967	1	38156967
S1_38156977	1	38156977
S1_38156981	1	38156981
S1_38168889	1	38168889
S1_38168898	1	38168898
S1_38168908	1	38168908
S1_38168922	1	38168922
S1_38168942	1	38168942
S1_38168956	1	38168956
S1_38169039	1	38169039
S1_38169045	1	38169045
S1_38169046	1	38169046
S1_38169051	1	38169051
S1_38169062	1	38169062
S1_38169066	1	38169066
S1_38169067	1	38169067
S1_38169093	1	38169093
S1_38169098	1	38169098
S1_38169108	1	38169108
S1_38483079	1	38483079
S1_38483103	1	38483103
S1_38492093	1	38492093
S1_38492115	1	38492115
S1_38493894	1	38493894
S1_38493898	1	38493898
S1_38532579	1	38532579
S1_38532695	1	38532695
S1_38543835	1	38543835
S1_38544076	1	38544076
S1_38624865	1	38624865
S1_38624868	1	38624868
S1_38624870	1	38624870
S1_38624879	1	38624879
S1_38624915	1	38624915
S1_38624917	1	38624917
S1_38624918	1	38624918
S1_38624937	1	38624937
S1_38625030	1	38625030
S1_38625032	1	38625032
S1_38625049	1	38625049
S1_38625062	1	38625062
S1_38625083	1	38625083
S1_38625120	1	38625120
S1_38625123	1	38625123
S1_38625207	1	38625207
S1_38625303	1	38625303
S1_38625319	1	38625319
S1_38625325	1	38625325
S1_38625337	1	38625337
S1_38625359	1	38625359
S1_38625363	1	38625363
S1_38625371	1	38625371
S1_38625400	1	38625400
S1_39617588	1	39617588
S1_39617606	1	39617606
S1_39617624	1	39617624
S1_39617644	1	39617644
S1_39617658	1	39617658
S1_39617667	1	39617667
S1_39617670	1	39617670
S1_39649494	1	39649494
S1_39654134	1	39654134
S1_39693375	1	39693375
S1_39693577	1	39693577
S1_39693634	1	39693634
S1_39716579	1	39716579
S1_39818143	1	39818143
S1_39818162	1	39818162
S1_39821037	1	39821037
S1_39822612	1	39822612
S1_39822642	1	39822642
S1_39822652	1	39822652
S1_39822661	1	39822661
S1_39823822	1	39823822
S1_39823982	1	39823982
S1_39889985	1	39889985
S1_39890154	1	39890154
S1_39890187	1	39890187
S1_39900200	1	39900200
S1_39900218	1	39900218
S1_39911427	1	39911427
S1_39950016	1	39950016
S1_39950035	1	39950035
S1_39950082	1	39950082
S1_39950391	1	39950391
S1_39950395	1	39950395
S1_39950398	1	39950398
S1_39950407	1	39950407
S1_39991996	1	39991996
S1_39992044	1	39992044
S1_40108365	1	40108365
S1_40216209	1	40216209
S1_40216254	1	40216254
S1_40499359	1	40499359
S1_40526946	1	40526946
S1_40527096	1	40527096
S1_40527100	1	40527100
S1_40527128	1	40527128
S1_40528906	1	40528906
S1_40528931	1	40528931
S1_40528940	1	40528940
S1_40529154	1	40529154
S1_40529224	1	40529224
S1_40545727	1	40545727
S1_40545735	1	40545735
S1_40545739	1	40545739
S1_40545766	1	40545766
S1_40545800	1	40545800
S1_40545817	1	40545817
S1_40559049	1	40559049
S1_40593273	1	40593273
S1_40593279	1	40593279
S1_40609484	1	40609484
S1_40673595	1	40673595
S1_40673596	1	40673596
S1_41327177	1	41327177
S1_41380215	1	41380215
S1_41380248	1	41380248
S1_41380251	1	41380251
S1_41380262	1	41380262
S1_41380269	1	41380269
S1_41380293	1	41380293
S1_41380296	1	41380296
S1_41380303	1	41380303
S1_41380305	1	41380305
S1_41380311	1	41380311
S1_41380321	1	41380321
S1_41380322	1	41380322
S1_41380327	1	41380327
S1_41380329	1	41380329
S1_41380332	1	41380332
S1_41380338	1	41380338
S1_41380356	1	41380356
S1_41413467	1	41413467
S1_41413471	1	41413471
S1_41439881	1	41439881
S1_41439885	1	41439885
S1_41439901	1	41439901
S1_41439952	1	41439952
S1_41439959	1	41439959
S1_41439967	1	41439967
S1_41440997	1	41440997
S1_41441008	1	41441008
S1_41441012	1	41441012
S1_41441029	1	41441029
S1_41441058	1	41441058
S1_41441080	1	41441080
S1_41441089	1	41441089
S1_41441289	1	41441289
S1_41441305	1	41441305
S1_41441363	1	41441363
S1_41441367	1	41441367
S1_41475667	1	41475667
S1_41475724	1	41475724
S1_41476662	1	41476662
S1_42166036	1	42166036
S1_42166052	1	42166052
S1_42166086	1	42166086
S1_42311037	1	42311037
S1_42311043	1	42311043
S1_42311063	1	42311063
S1_42311202	1	42311202
S1_42311224	1	42311224
S1_42311228	1	42311228
S1_42311235	1	42311235
S1_42311240	1	42311240
S1_42326663	1	42326663
S1_42326684	1	42326684
S1_42326708	1	42326708
S1_42326715	1	42326715
S1_42326720	1	42326720
S1_42326968	1	42326968
S1_42395344	1	42395344
S1_42395345	1	42395345
S1_42395347	1	42395347
S1_42395365	1	42395365
S1_42395369	1	42395369
S1_42395376	1	42395376
S1_42395380	1	42395380
S1_42395397	1	42395397
S1_42395414	1	42395414
S1_42939675	1	42939675
S1_42981196	1	42981196
S1_42981420	1	42981420
S1_42981461	1	42981461
S1_43114544	1	43114544
S1_43114553	1	43114553
S1_43116429	1	43116429
S1_43116437	1	43116437
S1_43116438	1	43116438
S1_43257884	1	43257884
S1_43389619	1	43389619
S1_43389897	1	43389897
S1_43523022	1	43523022
S1_43523091	1	43523091
S1_43523133	1	43523133
S1_43523135	1	43523135
S1_43523291	1	43523291
S1_43523308	1	43523308
S1_43523317	1	43523317
S1_43523324	1	43523324
S1_43523344	1	43523344
S1_43523347	1	43523347
S1_43523360	1	43523360
S1_43523389	1	43523389
S1_43523391	1	43523391
S1_43523427	1	43523427
S1_43523428	1	43523428
S1_43523458	1	43523458
S1_43523473	1	43523473
S1_43523488	1	43523488
S1_43523497	1	43523497
S1_43523502	1	43523502
S1_43523531	1	43523531
S1_43523702	1	43523702
S1_43523723	1	43523723
S1_43523740	1	43523740
S1_43523765	1	43523765
S1_43523769	1	43523769
S1_43524099	1	43524099
S1_43524157	1	43524157
S1_43524162	1	43524162
S1_43680429	1	43680429
S1_43712181	1	43712181
S1_43712378	1	43712378
S1_43712579	1	43712579
S1_43760482	1	43760482
S1_43760547	1	43760547
S1_43760557	1	43760557
S1_43760564	1	43760564
S1_43760572	1	43760572
S1_43775675	1	43775675
S1_43775694	1	43775694
S1_43794119	1	43794119
S1_43794123	1	43794123
S1_43794143	1	43794143
S1_43794151	1	43794151
S1_43794182	1	43794182
S1_43794199	1	43794199
S1_43794202	1	43794202
S1_43794378	1	43794378
S1_43794419	1	43794419
S1_45040341	1	45040341
S1_45040404	1	45040404
S1_45040429	1	45040429
S1_45337885	1	45337885
S1_45337911	1	45337911
S1_45337924	1	45337924
S1_45337955	1	45337955
S1_45343034	1	45343034
S1_45378218	1	45378218
S1_45378250	1	45378250
S1_45378261	1	45378261
S1_45378271	1	45378271
S1_45635784	1	45635784
S1_45635805	1	45635805
S1_45635807	1	45635807
S1_45635839	1	45635839
S1_45635998	1	45635998
S1_45636001	1	45636001
S1_45636016	1	45636016
S1_45636024	1	45636024
S1_45636031	1	45636031
S1_45636042	1	45636042
S1_45636056	1	45636056
S1_45636065	1	45636065
S1_45636071	1	45636071
S1_45649565	1	45649565
S1_45649583	1	45649583
S1_45649613	1	45649613
S1_45649815	1	45649815
S1_45649868	1	45649868
S1_45649873	1	45649873
S1_45783976	1	45783976
S1_45783998	1	45783998
S1_45784194	1	45784194
S1_45784196	1	45784196
S1_45784215	1	45784215
S1_45856597	1	45856597
S1_45856609	1	45856609
S1_45856749	1	45856749
S1_45856815	1	45856815
S1_45917334	1	45917334
S1_45917358	1	45917358
S1_45917365	1	45917365
S1_45917367	1	45917367
S1_45917382	1	45917382
S1_45917386	1	45917386
S1_45917394	1	45917394
S1_45917397	1	45917397
S1_45967449	1	45967449
S1_45968990	1	45968990
S1_45969001	1	45969001
S1_45969008	1	45969008
S1_46400110	1	46400110
S1_46400115	1	46400115
S1_46400131	1	46400131
S1_46400134	1	46400134
S1_46400136	1	46400136
S1_46400139	1	46400139
S1_46400142	1	46400142
S1_46400144	1	46400144
S1_46400160	1	46400160
S1_46400161	1	46400161
S1_46400165	1	46400165
S1_46400177	1	46400177
S1_46400183	1	46400183
S1_46400191	1	46400191
S1_46400193	1	46400193
S1_46997322	1	46997322
S1_46997330	1	46997330
S1_46997345	1	46997345
S1_46997360	1	46997360
S1_47085858	1	47085858
S1_47117124	1	47117124
S1_47117130	1	47117130
S1_47117165	1	47117165
S1_47117184	1	47117184
S1_47129278	1	47129278
S1_47129302	1	47129302
S1_47161041	1	47161041
S1_47161057	1	47161057
S1_47212314	1	47212314
S1_47212315	1	47212315
S1_47212323	1	47212323
S1_47212329	1	47212329
S1_47212332	1	47212332
S1_47212348	1	47212348
S1_47212365	1	47212365
S1_47212381	1	47212381
S1_47216592	1	47216592
S1_47216602	1	47216602
S1_47216612	1	47216612
S1_47216624	1	47216624
S1_47216630	1	47216630
S1_47216632	1	47216632
S1_47216638	1	47216638
S1_47216645	1	47216645
S1_47216654	1	47216654
S1_47216661	1	47216661
S1_47216664	1	47216664
S1_47216666	1	47216666
S1_47216678	1	47216678
S1_47216679	1	47216679
S1_47216682	1	47216682
S1_47216687	1	47216687
S1_47216701	1	47216701
S1_47262399	1	47262399
S1_47262582	1	47262582
S1_47262589	1	47262589
S1_47366804	1	47366804
S1_47371884	1	47371884
S1_47371910	1	47371910
S1_47371947	1	47371947
S1_47371971	1	47371971
S1_47408347	1	47408347
S1_47408896	1	47408896
S1_47466631	1	47466631
S1_47466750	1	47466750
S1_47466803	1	47466803
S1_47630605	1	47630605
S1_47630751	1	47630751
S1_47630761	1	47630761
S1_47630775	1	47630775
S1_47630815	1	47630815
S1_47630816	1	47630816
S1_47682387	1	47682387
S1_47682422	1	47682422
S1_47682430	1	47682430
S1_47682444	1	47682444
S1_47682445	1	47682445
S1_47682448	1	47682448
S1_47682466	1	47682466
S1_47754631	1	47754631
S1_47754635	1	47754635
S1_47788993	1	47788993
S1_47935038	1	47935038
S1_47935072	1	47935072
S1_47935079	1	47935079
S1_47935086	1	47935086
S1_47935105	1	47935105
S1_47935120	1	47935120
S1_47935124	1	47935124
S1_47935129	1	47935129
S1_48143099	1	48143099
S1_48143116	1	48143116
S1_48194959	1	48194959
S1_48253571	1	48253571
S1_48266888	1	48266888
S1_48266905	1	48266905
S1_48266922	1	48266922
S1_48266923	1	48266923
S1_48375121	1	48375121
S1_48400354	1	48400354
S1_48400638	1	48400638
S1_48404811	1	48404811
S1_48404814	1	48404814
S1_48404817	1	48404817
S1_48404836	1	48404836
S1_48495227	1	48495227
S1_48673219	1	48673219
S1_48673220	1	48673220
S1_48673237	1	48673237
S1_48673293	1	48673293
S1_48673301	1	48673301
S1_48673478	1	48673478
S1_48675551	1	48675551
S1_49066425	1	49066425
S1_49198245	1	49198245
S1_49198295	1	49198295
S1_49198523	1	49198523
S1_49230861	1	49230861
S1_49230866	1	49230866
S1_49230873	1	49230873
S1_49230908	1	49230908
S1_49230909	1	49230909
S1_49230933	1	49230933
S1_49230934	1	49230934
S1_49230935	1	49230935
S1_49230951	1	49230951
S1_49294161	1	49294161
S1_49311732	1	49311732
S1_49312025	1	49312025
S1_49356999	1	49356999
S1_49357043	1	49357043
S1_49357054	1	49357054
S1_49357060	1	49357060
S1_49357091	1	49357091
S1_49433356	1	49433356
S1_49433388	1	49433388
S1_49501868	1	49501868
S1_49516873	1	49516873
S1_49693134	1	49693134
S1_49693141	1	49693141
S1_49693235	1	49693235
S1_49996775	1	49996775
S1_49996800	1	49996800
S1_50022518	1	50022518
S1_50022528	1	50022528
S1_50162344	1	50162344
S1_50162345	1	50162345
S1_50162374	1	50162374
S1_50162375	1	50162375
S1_50162385	1	50162385
S1_50162411	1	50162411
S1_50162415	1	50162415
S1_50162430	1	50162430
S1_50162446	1	50162446
S1_50308686	1	50308686
S1_50308687	1	50308687
S1_50339419	1	50339419
S1_50339425	1	50339425
S1_50339446	1	50339446
S1_50339456	1	50339456
S1_50339463	1	50339463
S1_50339468	1	50339468
S1_50339470	1	50339470
S1_50339515	1	50339515
S1_50339517	1	50339517
S1_50339519	1	50339519
S1_50512488	1	50512488
S1_50512506	1	50512506
S1_50512530	1	50512530
S1_50656044	1	50656044
S1_50656054	1	50656054
S1_50656120	1	50656120
S1_50672595	1	50672595
S1_50775347	1	50775347
S1_50775355	1	50775355
S1_50775360	1	50775360
S1_50775365	1	50775365
S1_50775377	1	50775377
S1_50775408	1	50775408
S1_50838788	1	50838788
S1_50838803	1	50838803
S1_50838820	1	50838820
S1_50838834	1	50838834
S1_50838837	1	50838837
S1_50955966	1	50955966
S1_50955967	1	50955967
S1_50955999	1	50955999
S1_50956084	1	50956084
S1_51160651	1	51160651
S1_51160716	1	51160716
S1_51160724	1	51160724
S1_51160725	1	51160725
S1_51190565	1	51190565
S1_51264094	1	51264094
S1_51264109	1	51264109
S1_51264113	1	51264113
S1_51264116	1	51264116
S1_51264128	1	51264128
S1_51264167	1	51264167
S1_51264184	1	51264184
S1_51386957	1	51386957
S1_51388466	1	51388466
S1_51465912	1	51465912
S1_51465961	1	51465961
S1_51465987	1	51465987
S1_51466007	1	51466007
S1_51466015	1	51466015
S1_51466045	1	51466045
S1_51466214	1	51466214
S1_51632337	1	51632337
S1_51632461	1	51632461
S1_51641349	1	51641349
S1_51641364	1	51641364
S1_51775420	1	51775420
S1_51775452	1	51775452
S1_51775454	1	51775454
S1_51775475	1	51775475
S1_51775499	1	51775499
S1_51775518	1	51775518
S1_51775520	1	51775520
S1_51775598	1	51775598
S1_51775608	1	51775608
S1_51775609	1	51775609
S1_51775644	1	51775644
S1_51775647	1	51775647
S1_51775661	1	51775661
S1_51809835	1	51809835
S1_51809847	1	51809847
S1_51809875	1	51809875
S1_51809893	1	51809893
S1_51809894	1	51809894
S1_51908680	1	51908680
S1_52348746	1	52348746
S1_52348771	1	52348771
S1_52348838	1	52348838
S1_52348841	1	52348841
S1_52356277	1	52356277
S1_52363884	1	52363884
S1_52514202	1	52514202
S1_52514211	1	52514211
S1_52514223	1	52514223
S1_52514226	1	52514226
S1_52514240	1	52514240
S1_52514244	1	52514244
S1_52514253	1	52514253
S1_52514277	1	52514277
S1_52514290	1	52514290
S1_52610749	1	52610749
S1_52610785	1	52610785
S1_52747511	1	52747511
S1_52747554	1	52747554
S1_52801304	1	52801304
S1_52801332	1	52801332
S1_52801338	1	52801338
S1_52801339	1	52801339
S1_53260760	1	53260760
S1_53260768	1	53260768
S1_53293883	1	53293883
S1_53293896	1	53293896
S1_53309041	1	53309041
S1_53321753	1	53321753
S1_53847732	1	53847732
S1_53847796	1	53847796
S1_53998356	1	53998356
S1_53998397	1	53998397
S1_54079687	1	54079687
S1_54079718	1	54079718
S1_54079737	1	54079737
S1_54176501	1	54176501
S1_54176570	1	54176570
S1_54231970	1	54231970
S1_54254019	1	54254019
S1_54296243	1	54296243
S1_54296280	1	54296280
S1_54296289	1	54296289
S1_54296307	1	54296307
S1_55258353	1	55258353
S1_55483556	1	55483556
S1_55483706	1	55483706
S1_55511413	1	55511413
S1_55511423	1	55511423
S1_55511484	1	55511484
S1_55511489	1	55511489
S1_55511511	1	55511511
S1_55511517	1	55511517
S1_55546054	1	55546054
S1_55546076	1	55546076
S1_55591776	1	55591776
S1_55591811	1	55591811
S1_55591845	1	55591845
S1_55591847	1	55591847
S1_55591861	1	55591861
S1_55600678	1	55600678
S1_55629883	1	55629883
S1_55630170	1	55630170
S1_55630171	1	55630171
S1_55649758	1	55649758
S1_55649771	1	55649771
S1_55649778	1	55649778
S1_55649786	1	55649786
S1_55649812	1	55649812
S1_55649827	1	55649827
S1_55649829	1	55649829
S1_55649831	1	55649831
S1_55681437	1	55681437
S1_55681467	1	55681467
S1_55681521	1	55681521
S1_55835474	1	55835474
S1_55835512	1	55835512
S1_55835529	1	55835529
S1_55835539	1	55835539
S1_55835553	1	55835553
S1_55835562	1	55835562
S1_55845867	1	55845867
S1_55845893	1	55845893
S1_55845900	1	55845900
S1_55845906	1	55845906
S1_55845915	1	55845915
S1_55846214	1	55846214
S1_55889502	1	55889502
S1_55889580	1	55889580
S1_55889844	1	55889844
S1_55889881	1	55889881
S1_55910522	1	55910522
S1_55910580	1	55910580
S1_55910596	1	55910596
S1_55924693	1	55924693
S1_55924701	1	55924701
S1_55924712	1	55924712
S1_55924721	1	55924721
S1_55924733	1	55924733
S1_55924743	1	55924743
S1_56004720	1	56004720
S1_56004766	1	56004766
S1_56004808	1	56004808
S1_56314962	1	56314962
S1_56371846	1	56371846
S1_56618061	1	56618061
S1_56618469	1	56618469
S1_56690929	1	56690929
S1_56690931	1	56690931
S1_56690937	1	56690937
S1_56690973	1	56690973
S1_56690974	1	56690974
S1_56690993	1	56690993
S1_56691001	1	56691001
S1_56837822	1	56837822
S1_56837849	1	56837849
S1_56837879	1	56837879
S1_56936523	1	56936523
S1_57081222	1	57081222
S1_57081224	1	57081224
S1_57081227	1	57081227
S1_57081231	1	57081231
S1_57081238	1	57081238
S1_57081247	1	57081247
S1_57081248	1	57081248
S1_57081261	1	57081261
S1_57081291	1	57081291
S1_57081292	1	57081292
S1_57285613	1	57285613
S1_57285627	1	57285627
S1_57285640	1	57285640
S1_57285656	1	57285656
S1_57285665	1	57285665
S1_57285857	1	57285857
S1_57285867	1	57285867
S1_57404156	1	57404156
S1_57404193	1	57404193
S1_57435628	1	57435628
S1_57435636	1	57435636
S1_57435665	1	57435665
S1_57435667	1	57435667
S1_57435674	1	57435674
S1_57435676	1	57435676
S1_57435682	1	57435682
S1_57435909	1	57435909
S1_57435919	1	57435919
S1_57705208	1	57705208
S1_57865928	1	57865928
S1_58033783	1	58033783
S1_58033807	1	58033807
S1_58033810	1	58033810
S1_58033823	1	58033823
S1_58033862	1	58033862
S1_58033863	1	58033863
S1_58033886	1	58033886
S1_58055407	1	58055407
S1_58055418	1	58055418
S1_58055445	1	58055445
S1_58055486	1	58055486
S1_58055492	1	58055492
S1_58055517	1	58055517
S1_58055535	1	58055535
S1_58055542	1	58055542
S1_58151587	1	58151587
S1_58151609	1	58151609
S1_58151644	1	58151644
S1_58151649	1	58151649
S1_58153106	1	58153106
S1_58153123	1	58153123
S1_58153144	1	58153144
S1_58153178	1	58153178
S1_58153200	1	58153200
S1_58153207	1	58153207
S1_58153367	1	58153367
S1_58153424	1	58153424
S1_58153472	1	58153472
S1_58195898	1	58195898
S1_58196172	1	58196172
S1_58890885	1	58890885
S1_58890901	1	58890901
S1_58890902	1	58890902
S1_58890903	1	58890903
S1_58890909	1	58890909
S1_58890918	1	58890918
S1_58890947	1	58890947
S1_58890951	1	58890951
S1_58890958	1	58890958
S1_58890960	1	58890960
S1_58921264	1	58921264
S1_58921308	1	58921308
S1_59120481	1	59120481
S1_59120504	1	59120504
S1_59120519	1	59120519
S1_59120561	1	59120561
S1_59198117	1	59198117
S1_59198192	1	59198192
S1_59214872	1	59214872
S1_59214881	1	59214881
S1_59214937	1	59214937
S1_59351012	1	59351012
S1_59372277	1	59372277
S1_59622572	1	59622572
S1_59622587	1	59622587
S1_59622589	1	59622589
S1_59622603	1	59622603
S1_59631663	1	59631663
S1_59631751	1	59631751
S1_59639017	1	59639017
S1_59639067	1	59639067
S1_59639078	1	59639078
S1_59708577	1	59708577
S1_59708578	1	59708578
S1_59708608	1	59708608
S1_59903273	1	59903273
S1_59903290	1	59903290
S1_59903296	1	59903296
S1_59903319	1	59903319
S1_59903369	1	59903369
S1_60361887	1	60361887
S1_60362252	1	60362252
S1_60423255	1	60423255
S1_60569606	1	60569606
S1_60896139	1	60896139
S1_60896158	1	60896158
S1_61179046	1	61179046
S1_61179056	1	61179056
S1_61179058	1	61179058
S1_61179090	1	61179090
S1_61179106	1	61179106
S1_61179121	1	61179121
S1_61303078	1	61303078
S1_61303327	1	61303327
S1_61303332	1	61303332
S1_61398362	1	61398362
S1_61398366	1	61398366
S1_61398368	1	61398368
S1_61398387	1	61398387
S1_61398409	1	61398409
S1_61501334	1	61501334
S1_61501570	1	61501570
S1_61863270	1	61863270
S1_61863279	1	61863279
S1_61863290	1	61863290
S1_61863327	1	61863327
S1_61863354	1	61863354
S1_61880411	1	61880411
S1_61880465	1	61880465
S1_61974430	1	61974430
S1_61974435	1	61974435
S1_61974449	1	61974449
S1_61974452	1	61974452
S1_62080175	1	62080175
S1_62080176	1	62080176
S1_62080216	1	62080216
S1_62080221	1	62080221
S1_62080242	1	62080242
S1_62080255	1	62080255
S1_62149992	1	62149992
S1_62150071	1	62150071
S1_62255646	1	62255646
S1_62255652	1	62255652
S1_62255698	1	62255698
S1_62255706	1	62255706
S1_62255713	1	62255713
S1_62278773	1	62278773
S1_62278774	1	62278774
S1_62278999	1	62278999
S1_62541817	1	62541817
S1_62541885	1	62541885
S1_62585376	1	62585376
S1_62601120	1	62601120
S1_62611160	1	62611160
S1_62611205	1	62611205
S1_62611210	1	62611210
S1_62635133	1	62635133
S1_62636489	1	62636489
S1_62636518	1	62636518
S1_62636558	1	62636558
S1_62636610	1	62636610
S1_62724493	1	62724493
S1_62724520	1	62724520
S1_62724566	1	62724566
S1_62728773	1	62728773
S1_62728775	1	62728775
S1_62728840	1	62728840
S1_62752086	1	62752086
S1_62752128	1	62752128
S1_62752144	1	62752144
S1_62752153	1	62752153
S1_62752325	1	62752325
S1_62752330	1	62752330
S1_62752355	1	62752355
S1_62752408	1	62752408
S1_62752438	1	62752438
S1_62752440	1	62752440
S1_62827865	1	62827865
S1_62827871	1	62827871
S1_62827878	1	62827878
S1_62827881	1	62827881
S1_62827884	1	62827884
S1_62827889	1	62827889
S1_62827891	1	62827891
S1_62827907	1	62827907
S1_62862393	1	62862393
S1_62862401	1	62862401
S1_63508835	1	63508835
S1_63508880	1	63508880
S1_63687726	1	63687726
S1_63687922	1	63687922
S1_63723189	1	63723189
S1_63723191	1	63723191
S1_63723196	1	63723196
S1_63723216	1	63723216
S1_63723228	1	63723228
S1_63723235	1	63723235
S1_63723284	1	63723284
S1_63910709	1	63910709
S1_63910950	1	63910950
S1_63910957	1	63910957
S1_63948645	1	63948645
S1_63948646	1	63948646
S1_63948654	1	63948654
S1_63948662	1	63948662
S1_63948683	1	63948683
S1_64075218	1	64075218
S1_64075220	1	64075220
S1_64132225	1	64132225
S1_64132228	1	64132228
S1_64132230	1	64132230
S1_64132250	1	64132250
S1_64132285	1	64132285
S1_64132318	1	64132318
S1_64191126	1	64191126
S1_64191140	1	64191140
S1_64191148	1	64191148
S1_64191223	1	64191223
S1_64191261	1	64191261
S1_64346868	1	64346868
S1_64346870	1	64346870
S1_64346873	1	64346873
S1_64346878	1	64346878
S1_64346896	1	64346896
S1_64346898	1	64346898
S1_64346909	1	64346909
S1_64536794	1	64536794
S1_64663677	1	64663677
S1_64663690	1	64663690
S1_64663759	1	64663759
S1_64663772	1	64663772
S1_64754025	1	64754025
S1_64754067	1	64754067
S1_64754251	1	64754251
S1_64754269	1	64754269
S1_64810771	1	64810771
S1_64810800	1	64810800
S1_64810813	1	64810813
S1_64810831	1	64810831
S1_64949370	1	64949370
S1_64949406	1	64949406
S1_64949632	1	64949632
S1_64949649	1	64949649
S1_65010637	1	65010637
S1_65010661	1	65010661
S1_65010680	1	65010680
S1_65010684	1	65010684
S1_65010721	1	65010721
S1_65010829	1	65010829
S1_65010851	1	65010851
S1_65010859	1	65010859
S1_65069279	1	65069279
S1_65069281	1	65069281
S1_65069300	1	65069300
S1_65069301	1	65069301
S1_65069319	1	65069319
S1_65139788	1	65139788
S1_65139796	1	65139796
S1_65139798	1	65139798
S1_65139804	1	65139804
S1_65139805	1	65139805
S1_65139823	1	65139823
S1_65139826	1	65139826
S1_65139844	1	65139844
S1_65139850	1	65139850
S1_65139851	1	65139851
S1_65193115	1	65193115
S1_65193135	1	65193135
S1_65193138	1	65193138
S1_65193157	1	65193157
S1_65193169	1	65193169
S1_65193173	1	65193173
S1_65193183	1	65193183
S1_65193189	1	65193189
S1_65193193	1	65193193
S1_65258713	1	65258713
S1_65258716	1	65258716
S1_65258745	1	65258745
S1_65359073	1	65359073
S1_65649545	1	65649545
S1_65649580	1	65649580
S1_65649595	1	65649595
S1_65649615	1	65649615
S1_65649629	1	65649629
S1_65747531	1	65747531
S1_65747645	1	65747645
S1_65747865	1	65747865
S1_65779808	1	65779808
S1_65779809	1	65779809
S1_65779810	1	65779810
S1_65779819	1	65779819
[truncated: 77,562 more rows]

## Sheet: S5
Table S5. Principal component analysis of 299 tea accessions
Sample Name	PC1	PC2	PC3
D001	-1.39809	6.98044	30.9241
D002	15.1504	-9.19736	-1.01363
D003	14.6166	-9.80685	1.78685
D004	13.7652	-7.3675	0.53396
D005	13.4628	-9.61467	2.94566
D006	12.8353	-8.49947	1.79772
D007	15.6085	-9.21506	-2.04168
D008	12.8011	-7.02004	2.98847
D009	11.5589	-5.21472	3.03607
D010	12.6681	-5.65467	1.70474
D011	-29.1613	-8.37677	-6.61387
D012	-28.4797	-5.00086	-3.00397
D013	-25.4166	1.0702	-11.2075
D014	-28.3614	-6.9855	-8.85838
D015	-32.7125	-8.41664	-11.1492
D016	15.3185	-16.0761	-6.02116
D017	15.2132	30.5794	-9.03442
D018	15.8466	32.8412	-10.0351
D019	15.6923	32.2209	-11.6998
D020	16.2841	30.1745	-11.7659
D021	15.024	28.1682	-9.22998
D022	-73.6639	3.29353	7.68368
D023	16.8848	0.433869	-10.2999
D024	15.9901	12.1691	-10.1714
D025	15.9718	-14.8123	-6.46416
D026	14.3229	4.9992	-6.73694
D027	-10.1984	11.5731	-10.7245
D028	-8.08881	11.7993	-11.3536
D029	-11.3813	1.45647	-8.42718
D030	13.0788	-6.19099	0.763839
D031	12.5357	-8.51082	1.17003
D032	15.4515	-13.667	-5.03769
D033	16.2742	5.97463	-8.84218
D034	18.1141	-15.5673	-8.77496
D035	5.02851	1.05872	21.3975
D036	16.9686	10.0664	-7.17448
D037	16.7065	12.6429	-7.89012
D038	15.9536	10.8921	-6.48207
D039	8.921	9.4556	4.57919
D040	16.1418	-7.53279	0.390477
D041	10.207	-3.706	8.45815
D042	5.20659	-1.6465	13.2205
D043	7.36724	-3.11234	16.2641
D044	16.7237	-5.73387	-2.36027
D045	15.9354	28.4939	-11.8375
D046	16.9018	11.3034	-6.53114
D047	17.3686	-15.3705	-6.50808
D048	15.9996	-14.0682	-3.47108
D049	17.3632	-4.64995	-9.37342
D050	-28.9435	-4.82465	3.14807
D051	6.92146	7.59391	13.4397
D052	-33.5335	-7.49175	-12.579
D053	17.251	-14.9601	-4.14638
D054	-34.7693	2.45766	-13.3614
D055	-2.56341	5.54889	36.0362
D056	3.23081	3.12211	23.3615
D057	-28.697	4.99134	11.161
D058	-49.5716	1.01999	6.98352
D059	-0.291791	6.28865	25.7071
D060	-30.3263	15.6585	-14.453
D061	-74.493	-1.36912	-13.2177
D062	-29.3232	-6.52973	-13.2341
D063	-26.9773	15.861	-12.8971
D064	-29.9775	4.40318	-13.4087
D065	-33.2225	-10.2957	-13.9105
D066	-25.1657	-2.20599	-7.57571
D067	2.50902	9.70374	-4.1334
D068	-30.068	-8.18965	-14.0389
D069	-34.2236	-7.90967	-15.2276
D070	-31.0622	-3.20559	-18.0833
D071	8.5368	-3.19988	13.4813
D072	0.458033	6.38755	23.5943
D073	14.1787	28.3395	-8.5015
D074	11.1576	-0.658662	-0.627031
D075	17.1521	-13.2973	-1.83911
D076	14.4799	7.67132	-3.77476
D077	14.5597	27.9449	-9.01785
D078	2.93402	1.97833	23.7002
D079	10.0844	-2.31529	15.7115
D080	13.3656	-4.50083	9.77864
D081	5.28661	1.41128	18.0848
D082	7.70463	-2.2886	14.849
D083	17.0502	-8.26149	-2.99034
D084	9.27526	-2.98977	17.575
D085	-28.7008	0.222777	5.81335
D086	-36.6376	3.02113	11.987
D087	-28.6049	1.63049	7.25577
D088	-71.0808	5.16177	7.82501
D089	-37.8855	-1.52558	8.683
D090	-27.6096	3.03531	9.94825
D091	-19.7667	3.25599	11.3146
D092	16.4936	-8.05229	-3.00503
D093	16.0935	-8.17174	-2.32511
D094	13.7063	10.4263	-3.70359
D095	15.5844	9.57768	-7.4824
D096	8.70262	-1.92992	6.53124
D097	17.0002	14.0355	-8.18552
D098	14.8249	12.5406	-3.87706
D099	14.1206	28.219	-10.1058
D100	9.95336	0.650375	5.6765
D101	-4.42009	0.925751	3.39525
D102	11.2764	-3.46626	3.60921
D103	-31.9992	2.09121	9.27356
D104	13.2465	-2.90946	3.91432
D105	14.6828	-9.87948	-5.17824
D106	6.35261	5.30737	7.25321
D107	14.7868	-12.2357	-3.42598
D108	14.4431	-9.65299	-4.00888
D109	17.735	-15.9317	-6.86766
D110	-14.2044	-0.160152	2.60837
D111	5.46893	3.94805	14.8185
D112	15.3588	-12.2939	-4.81565
D113	-4.58241	1.38596	5.35969
D114	-3.6244	-13.3383	-9.90287
D115	-33.9888	-5.07731	-10.1102
D116	9.16353	0.667957	5.78145
D117	-16.0608	-1.2236	6.34117
D118	13.2806	-6.48169	1.13237
D119	0.774226	-3.0337	3.20466
D120	-12.2578	2.74288	10.2301
D121	-32.0784	3.41561	13.1023
D122	9.13956	-2.18048	5.61732
D123	-4.60023	9.4134	32.3948
D124	3.68936	4.37746	14.172
D125	-28.6764	4.65131	14.7424
D126	-54.6105	6.64376	13.5206
D127	-14.0618	2.88581	6.98868
D128	-42.3332	1.68516	9.10011
D129	14.691	-13.6075	-3.64531
D130	16.6696	-13.5864	-4.80534
D131	12.5153	-7.39271	2.96545
D132	6.44512	-0.743021	19.9315
D133	10.6159	-3.09301	5.92092
D134	7.85628	-1.67191	16.8255
D135	15.9766	-11.1971	-3.25445
D136	16.587	-12.7104	-1.98692
D137	6.31079	8.92057	7.48695
D138	-2.2335	7.70458	31.7055
D139	14.6291	-8.39838	-2.26681
D140	14.9423	-7.78653	-1.55173
D141	-30.4741	-4.81227	3.6431
D142	7.11347	-1.39334	16.959
D143	16.5393	-12.8001	-3.23718
D144	-24.4275	-4.65657	0.64102
D145	3.28104	0.820364	26.3373
D146	-88.4209	6.16368	9.0327
D147	14.1111	28.0362	-8.75277
D148	11.415	19.3704	3.03877
D149	15.5504	-9.25757	-0.156697
D150	14.7112	-8.40992	3.80912
D151	13.0184	-0.618185	4.88396
D152	9.14236	1.49283	6.9946
D153	2.91786	3.00934	20.8127
D154	17.0291	-5.56481	-2.63768
D155	12.3963	-1.99443	3.10375
D156	9.24404	0.681315	6.99065
D157	2.68546	2.99028	23.491
D158	16.6496	-6.67182	-1.69177
D159	3.19587	0.454104	4.01422
D160	-15.5355	0.11466	4.73663
D161	16.2783	-7.57458	-3.98201
D162	16.759	-5.82653	-1.18909
D163	16.7287	-4.87805	-2.89518
D164	-40.0807	-2.29871	2.83157
D165	-11.2821	13.8428	-0.968345
D166	14.6341	-4.74545	2.58895
D167	-3.62052	-9.97678	-3.01498
D168	9.76084	1.11239	8.32365
D169	11.2495	-1.00971	8.63762
D170	16.5957	-7.44696	-1.38872
D171	-27.4565	-6.37853	4.76339
D172	-11.2513	-8.76662	0.681783
D173	14.0838	-6.68009	-0.297699
D174	16.6569	-3.1479	-3.94905
D175	-18.2214	4.87828	6.77839
D176	-52.1837	6.35729	9.22226
D177	14.8459	-4.30061	2.90206
D178	15.8466	30.4358	-9.7731
D179	-34.1994	-7.38155	-13.0443
D180	-88.3261	6.89322	10.7427
D181	17.3941	-11.2948	-5.64216
D182	-35.2339	-1.38812	6.73608
D183	16.2098	-6.26839	-1.28456
D184	-31.6498	-6.12027	-10.2585
D185	-39.4342	3.13363	8.89707
D186	14.5165	-6.25724	-1.72236
D187	2.01645	3.11139	19.5584
D188	12.6651	-7.02883	1.59496
D189	14.7356	-8.93462	-2.26486
D190	15.2551	-9.89589	-3.31146
D191	-34.9662	-5.59223	-11.3598
D192	16.9418	-12.8642	-2.20306
D193	16.8363	-13.6794	-4.41832
D194	17.1513	-16.3412	-7.04722
D195	16.9919	-9.6416	-3.20709
D196	14.3662	-6.50197	1.87631
D197	11.4735	-3.6538	5.90198
D198	-4.39631	-11.1311	-5.73909
D199	17.3031	-12.9111	-5.63962
D200	16.491	-15.4599	-5.82331
D201	16.1148	12.7893	-7.32828
D202	15.9505	-14.7982	-6.09246
D203	-16.3235	4.60901	7.22428
D204	16.8875	-7.76862	-1.89948
D205	-4.67828	-10.0577	-7.70224
D206	16.8303	-14.4746	-5.34659
D207	-25.5251	-6.0799	-14.2264
D208	15.7284	-13.0391	-7.27423
D209	11.0626	-0.855561	6.06407
D210	-51.1147	-4.05052	-16.0844
D211	13.6041	-10.782	-5.35401
D212	-10.3897	-10.0885	-13.2091
D213	-28.9237	-7.32618	-15.4625
D214	12.6103	1.15791	4.77825
D215	12.6044	1.65678	4.05001
D216	15.8365	-12.5866	-2.60618
D217	14.242	28.3606	-10.577
D218	12.2976	1.03317	5.02051
D219	-39.8468	-4.24194	-15.144
D220	-27.4127	-7.08288	-13.7852
D221	2.19915	-11.2644	-9.878
D222	15.3319	27.0179	-10.5848
D223	-53.6126	-2.48279	-14.8931
D224	15.0756	-12.5652	-6.3688
D225	-28.5921	-8.97678	-14.9177
D226	8.07459	-11.958	-8.85789
D227	15.1233	-5.8434	-2.62733
D228	14.9493	-14.2709	-8.61468
D229	-16.0232	-9.43379	-11.7649
D230	-26.2664	-2.40123	-7.01051
D231	-26.8524	-2.12831	-0.3841
D232	-23.8347	0.269579	-2.55011
D233	15.7232	-10.2885	-5.26511
D234	16.3992	5.67883	-9.43359
D235	10.6211	-7.16166	3.45882
D236	11.0324	21.7195	-2.59009
D237	15.2877	30.6109	-10.1244
D238	-82.3277	1.57463	-12.3888
D239	4.91662	2.00498	6.20028
D240	16.5004	-12.2331	-6.71305
D241	15.4869	-7.82139	-4.98721
D242	15.6262	-9.1156	-5.2296
D243	6.68902	-8.48005	-5.56501
D244	14.7732	25.4008	-9.77497
D245	12.4903	-0.926212	6.14584
D246	5.64227	4.67124	7.03133
D247	13.8709	-6.8752	-4.27075
D248	-12.923	-7.37597	-10.3702
D249	-32.3898	-7.21186	-14.2991
D250	-13.8468	3.86966	9.9375
D251	15.6743	-4.36894	-1.48034
D252	3.27766	-4.51365	2.39927
D253	-32.9386	-6.99226	-12.0837
D254	15.9625	-12.9822	-4.65099
D255	6.69056	21.2021	8.17986
D256	15.2642	29.6823	-10.3741
D257	10.0619	16.6262	6.24035
D258	14.7353	28.6628	-9.61694
D259	-25.5552	-2.86015	-3.54466
D260	15.76	-13.6955	-7.07118
D261	15.5703	-5.05344	-1.61468
D262	12.86	0.768235	3.14097
D263	12.5356	0.886543	4.6055
D264	13.7545	0.586165	5.51909
D265	13.2983	0.621885	4.90311
D266	5.69025	-0.483184	18.6848
D267	-33.0261	19.4187	-3.87852
D268	-35.9601	-1.42513	5.33739
D269	-29.6079	-0.953577	1.28209
D270	-30.5739	-0.927978	3.12395
D271	14.6196	27.4662	-8.57884
D272	15.9903	-7.5418	-2.99719
D273	12.2955	24.3799	-6.55988
D274	15.6864	-4.33986	-1.95066
D275	15.1913	25.9138	-8.72498
D276	6.62213	10.9928	5.84789
D277	7.75036	-3.77047	6.4079
D278	9.92023	-4.57738	7.25905
D279	16.3494	-5.63617	-1.78004
D280	14.0633	-3.7862	-2.61146
D281	-32.8033	0.601992	5.98421
D282	14.1967	-2.0248	4.41431
D283	4.14988	1.05666	5.56375
D284	13.9961	23.5956	-7.99212
D285	15.9685	-5.38433	0.633409
D286	15.2862	-6.91166	0.710025
D287	9.61908	1.10994	5.94304
D288	15.2392	-5.02468	-0.920504
D289	15.2721	-4.69337	-0.522445
D290	14.7481	-2.73252	-0.796968
D291	15.7013	-3.82141	-1.8284
D292	13.5084	28.4168	-5.58915
D293	13.3009	24.9313	-5.23841
D294	10.2769	18.9347	0.692201
D295	14.561	27.5435	-8.68265
D296	12.6003	-6.31957	1.43687
D297	10.6436	-4.24557	2.63029
D298	14.7118	1.47877	-1.87472
D299	12.3092	-4.86472	3.01335

## Sheet: S6
Table S6. 28 SNPs loci significantly associated with SA content
SNP Maker	Chromosome	Position(bp)	−log10(P)	R2(%)	Majior/minor allele	Majior/minor allele effect	Environment
							Ⅰ	Ⅱ
S2-P1826546	2	1826546	4.03008	10.4409	C/T	2.69/2.69		√
S2-P2351506	2	2351506	4.18168	10.2812	A/T	-0.13/-4.68	√
S2-P91697881	2	91697881	4.0303	10.2567	G/A	-1.44/-9.45		√
S2-P192449124	2	192449124	4.18388	11.5026	T/C	9.39/9.32		√
S3-P635355	3	635355	4.76176	10.2932	C/T	0.86/-9.90	√
S3-P51747516	3	51747516	4.03325	8.6654	C/A	1.24/-11.30	√
S3-P99765286	3	99765286	4.83546	12.5339	T/C	-5.4/-14.48		√
S3-P99765348	3	99765348	4.45225	10.7826	C/T	-3.05/-10.26		√
S4-P56039621	4	56039621	4.28092	11.4219	T/A	-2.83/7.73		√
S5-P23892664	5	23892664	4.13337	9.33004	T/C	4.26/-3.87	√
S5-P140200076	5	140200076	4.58678	11.3393	T/A	-4.28/-13.84		√
S5-P140882151	5	140882151	4.05551	8.63534	T/C	1.66/-7.68		√
S7-P35018172	7	35018172	4.22222	11.6736	T/C	0.85/-6.73		√
S7-P52634172	7	52634172	4.04898	9.5033	G/A	0.48/-5.59		√
S7-P113009781	7	113009781	4.14872	10.2929	T/C	1.50/3.05	√
S8-P20456452	8	20456452	5.17744	11.5208	C/T	1.70/-2.75	√
S8-P97707813	8	97707813	4.06766	9.82464	A/C	-3.66/1.45	√
S9-P62123657	9	62123657	4.28134	13.247	A/G	0.58/-10.62		√
S11-P3678403	11	3678403	5.06034	11.5419	G/A	2.77/-3.78	√
S12-P53708322	12	53708322	4.41526	10.8151	C/A	0.56/-16.70		√
S14-P47646241	14	47646241	4.06709	11.0369	A/G	0.56/-16.70		√
S14-P47646251	14	47646251	4.06709	11.0369	A/G	0.56/-16.70		√
S14-P47646254	14	47646254	4.06709	11.0369	C/T	0.56/-16.70		√
S14-P47646299	14	47646299	4.06709	11.0369	T/G	0.56/-16.70		√
S15-P35885555	15	35885555	4.21419	8.7636	A/G	-1.01/-7.62	√
S15-P49855301	15	49855301	5.15946	14.2421	G/A	12.98/6.59		√
S15-P117292263	15	117292263	4.07408	9.8874	T/C	5.07/11.14	√
SCONTIG225-P785623	CONTIG225	785623	4.08028	10.0794	C/T	2.50/-6.65	√
R2 is the percentage of phenotypic variance explained by the SNP.

## Sheet: S7
Table S7. Information and functional prediction of 5 candidate genes
SNP Maker	Chromosome	Position(bp)	−log10(P)	R2(%)	Majior/minor allele	MAF	Majior/minor allele effect	No. of accessions with major/minor allele	No. of accessions with heterozygous allele	Candidate gene	Description	Pathway
S7_35018172	7	35018172	4.22222	11.6736	T/C	0.07114	0.85/-6.73	224/13	9	CSS0033791.1	9-cis-epoxycarotenoid dioxygenase NCED1	Carotenoid biosynthesis pathway
S8_20456452	8	20456452	5.17744	11.5208	C/T	0.1298	1.70/-2.75	210/16	36	CSS0042839.1	Interleukin-1 receptor-associated kinase 4 [EC:2.7.11.1]	Protein serine and threonine kinase metabolism pathway
S5_140200076	5	140200076	4.58678	11.3393	T/A	0.07874	-4.28/-13.84	220/6	28	CSS0028160.1	Probable aldo-keto reductase 2 [Vitis vinifera]	Vitamin B6 metabolism pathway
S5_23892664	5	23892664	4.133	9.33	T/C	0.05455	4.26/-3.87	255/10	10	CSS0013440.1	Cytochrome b6-f complex iron-sulfur subunit 1, chloroplastic [Vitis vinifera]	Photosynthesis metabolism pathway
S15_117292263	15	117292263	4.074	9.89	T/C	0.06939	5.07/11.14	226/15	4	CSS0046956.1	Prolyl 4-hydroxylase	Arginine and proline metabolism pathway

## Sheet: S8
Table S8. The sequence information of the genes used in this study
Gene Name/ID	ORF sequence
CSS0033791.1 (CsNCED1)	ATGGCTTCTTCAACAACACCTTCTACAAGTACATGGGTTAAGCCCAAATTGATCCCTACTTCCTCGAGTGCATTGGGCTCTTGTTCCACCTCCTCATTCTCTCTAAGCAAGCCCAATCCCAATAGGCAACAAAACATTGCTTGCTCTCTCCACACCCCTTCCATACGCCACCTTCCAAAGCACGCTCCCCCAACATATCACACACTCAGCACTGGTATTGCCACTAAAGATAACTCTTCCTTGTCCTCCACCTCTGCCAATGCTCAATCATGGAATTTCTTACAGAAAGCAGCGGCAATGGCGTTGGATGTAGCGGAGAGTATCCTAGTGGCACGCGAAAAAGAGCATCGTCTACCCAAGACGGCCGACCCGGGAGTCCAAATTTCCGGCAACTTCGCC…
CSS0042839.1	ATGTTTCCATTTCCAAAAACAATCAAATTGCTTTTGCTTTATCATTTCTTTTTTCCTCTTCACGATCTTGTTCGCGCCGATGCCCCTTCCTATCAATTTTGTTCAAACGCAACTATTTCTACAAATAATAATCTATTTCAGTCTAATCTCAAAAACCTTCTTTATTCTTTGTCCTCAAATTCTTCTGTCTCCAATTTCTACAACACCACCACGGGAAATGACCAAGACAGAGTTTTCGGTCTCTTTCTCTGCTACAACTTTGTATCGAAAGATGACTGCAAGAACTGCATAGAAAGTGCATCACAAGACATCCAAACGCTTTGCGGAAACAGAAACGAAGCGGTTGTGTGGGAGGAAAATTGTCAGTTGCGCTACGCCAATGAATCGTTCTTTGGGCAT…
CSS0028160.1	ATGGTTCAAGTGAAGAAGGTGAAGTTGGGTTCACAAGGTCTAGAGGTATCAGCACAGGGACTTGGTTGCATGGGCATGTCAAGCATCTACGGGCCTCCAAAGCCCGAAGAAGACATGATCCAGCTCATCCACCACTCCATCAACTCCGGCGTCACTTTCCTCGACACCTCCGAAGCCTATGGTGACAACGAACTCCTTCTCAGCAAGGCTCTGAAGGGAGGGTGGAGAGAGAAAGTGCAATTGGCCACCAAATTTGGGATCACCAGCGTCGACAAGCCGGTGGTGCGTGGCAGCCCGGATTACGTGCGGGCTGCGTGCGAGACCAGTTTGAAGCGGCTGGAGGTGGAGTTCATCGATCTCTATTACCAGCATCGGACTGACACTAGCGTTCCCATCGAA…
CSS0013440.1	ATGGCTGCCTCTACTCTCTCCCCTGCTACCTTTTCTCAGCTCTGTTCAAGTAAGAATGGGATGTTCTCTGCATCCAATGCTCAGATGGTGAAATCCACAAGGACCCATTTGGCAGGAAGGGAAAAAAACATGAAGATGATCAGGTGCCAGGCCACCAGCATTCCGGCAGACCGAGTGCCAGACATGGCTAAGAGGGAGCTCATGAATTGGCTTCTTTTGGGAGCCATTTCTCTCCCCACCGCTGGCATGTTGATCCCTTATACTAGCTTCTTCGTTCCACCTGGGTCTGGAGGTGCCGGAGAGGGTACCGTGGCGAAGGATGCTCTTGGAAATGATGTCATTGCAGCAGAATGGCTAAAGACTCATGGACCTGGTGACAGAACTCTTACTCAGGGCTTG…
CSS0046956.1	ATGGCGTTGCAATGGATGATACTGATGTACGTGGTGGCTGCCGAGGCTGCGATTGCGATTCTTCTAACCATACCTTCTCCAAAGCTCGTCAAGTCTCGCCTCGTCTCTCTCATCTCTCTCATCCTCCAACCTTCCTTGTTCATCGTCCCCTTCTCTGCTTTCCAGCTCCTAGATATCTATTGGAAGAACGAGCACCGATTGATGTGCAGCGGCGAGAGCTGCACCGCTTCTGAAAGAGATCGCTACGAGAAATCGATCTACAAAGCTCAAAGGAATGTTATTCTGTGTGCTGCATCATGCCTTCTCTATTGGTGTGTCTACCGCATTTGCAAGTATTACAAGGAGATTCAAAGTTTGGAAGAAGTGGAGAAGAGGTACAAGGATCAGTAG
CsPR1	ATGGTGTTGAGTGATATTTCGTTAGCTTTTGTATGTCTCATAGCCTTGGTTCATCCCTCCCATGCCCAAAACTCACCACAAGATTACCTTAATGGCCAAAATGCAGCTCGTGCCCAAGTGGGTGTTGGGCCTTTGACATGGAATAATACTGTAGCTGCCTATGCACAAAACTATGCTAATTCGAGGATTGGCGATTGCAATCTCATCCACTCAAACGGACCTTACGGGGAGAATCTTGCCAAGGGCACAGGTTCATTTACAGGTGCCAATGCAGTGAGTCTTTGGGTTGGAGAGAAGCCTTACTATGACTACAAGTCCAACACATGTGTTGGGGGACAAGATTGCGGACATTATACTCAGGTGGTGTGGCGAAAGTCAATCCATCTTGGGTGCGCTAGA…
CsWRKY18	ATGGATTACATTAGTTTGCTTGACACTTCATTGGATCTCAATGCCAAGCCTCTCAGATTTGTCGACGATGCACCGAATAAAGAGGTGCAAAGCAATTTCATTGAGTTAGGAATGAAAACTTCAGTGAAACAAGAGGCTAGTGCTCTAGTAGAGGAATTGAACCGGGTTAATGCCGAGAACAAGAAATTGACAGAGATGTTGACAGTGTTGTGTGAGAATTACAATGCTTTGCAAAGACATTTGATGGATTATATGAGTAGGAATCCGGGGACGGTAGAGAATGTGGTGTCGAAGAAGAGGAAAACTGAAACCAGTAATACTAACATCATCAACAATGGTAACAATGATGGAATTCATGGAACTAGCGGAGGAAATTCGGAGAGTAGCTCGAGCGACGAA…
